# Supplementary material for: Multicentric origin and diversification of atp6‐orf79‐like structures reveal mitochondrial gene flows in Oryza rufipogon and Oryza sativa
Source: Evol Appl. 2020 Jun 27;13(9):2284–99. doi: 10.1111/eva.13022 (PMC7513716; doi:10.1111/eva.13022)
Supplement: Supplementary file 2 — Table S1 [file EVA-13-2284-s002.xlsx]

## Sheet: Sheet1
Table S1 The assembly statistics of mitochondrial genomes of the 590 O. rufipogon and O. sativa genotypes
Accession	Species	Original producing area	Statistics of the assembled mitochondrial contigs
			# contigs (>= 0 bp)	# contigs (>= 1000 bp)	# contigs (>= 5000 bp)	# contigs (>= 10000 bp)	# contigs (>= 25000 bp)	# contigs (>= 50000 bp)	Total length (>= 0 bp)	Total length (>= 1000 bp)	Total length (>= 5000 bp)	Total length (>= 10000 bp)	Total length (>= 25000 bp)	Total length (>= 50000 bp)	# contigs	Largest contig	Total length	GC (%)	N50	NG50	L50	LG50	# total reads	# left	# right	Mapped (%)	Properly paired (%)	Avg. coverage depth	Coverage >= 1x (%)
B001	Oryza sativa	China	65	30	11	8	6	3	407669	394630	359665	340048	309957	201267	55	89622	406611	43.5	45616	45616	4	4	472137	235630	235615	97.98	83.27	93	99.88
B002	Oryza sativa	China	83	32	12	10	7	3	412042	393628	354394	341875	300604	165609	68	58685	410650	43.48	45581	30211	4	6	216950	108160	108240	94.4	76.25	40	99.7
B003	Oryza sativa	China	85	33	13	10	6	2	410046	392018	352983	335349	279689	157495	71	104590	408547	43.53	30597	28523	4	5	218606	108959	108988	95.9	77.38	42	99.65
B006	Oryza sativa	Vietnam	147	37	14	12	5	1	424427	389566	342519	327690	204555	68997	134	68997	423100	43.47	22652	21729	6	7	191558	95432	95396	95.29	76.55	35	99.55
B037	Oryza sativa	Argentina	84	26	11	10	6	2	412574	393513	367886	360737	305235	164035	69	104619	410981	43.49	47529	35165	3	4	220800	110143	110166	97.98	82.42	43	99.68
B055	Oryza sativa	Australia	73	30	13	9	6	3	410170	396934	368490	345605	305203	196547	63	89622	409057	43.48	45582	35165	4	5	247243	123354	123298	98.06	76.09	48	99.81
B158	Oryza sativa	China	186	49	22	14	4	0	429048	395996	337031	279768	155041	0	112	46398	421221	43.53	12472	11627	8	11	203144	101224	101242	97.34	79.09	38	99.44
B164	Oryza sativa	China	107	40	15	11	5	1	401484	381222	326732	292294	200851	50713	88	50713	399496	43.46	32275	16882	5	8	222241	110880	110805	97.59	80.52	44	99.85
B173	Oryza sativa	Indonesia	83	38	20	11	4	1	404223	385930	341912	278868	155370	60258	82	60258	404161	43.58	18540	16517	7	9	161756	80759	80671	93.57	78.78	30	99.88
B192	Oryza sativa	Philippines	101	39	13	10	5	2	424743	405092	349112	330445	248697	140178	87	81491	423272	43.42	30597	30203	4	5	273616	136488	136454	97.03	76.63	51	99.91
B233	Oryza sativa	China	68	28	10	8	4	2	397709	381655	352396	341729	275991	212634	57	124863	396550	43.41	87771	36650	2	3	323058	161157	161163	98.09	75.42	65	99.91
B241	Oryza sativa	China	104	30	15	11	5	3	420006	395166	370348	344553	246144	175906	87	68978	418230	43.41	35165	35073	4	5	332818	166297	165864	95.28	85.99	62	99.9
B242	Oryza sativa	China	88	36	16	13	6	0	421081	402700	367306	346830	221090	0	78	45133	420079	43.47	27736	23555	6	8	190624	95105	95087	97.82	75.09	36	99.78
B245	Oryza sativa	China	91	30	15	8	5	2	411884	391895	366979	314839	263445	151074	72	94597	409844	43.49	35046	27761	4	5	241250	120385	120365	96.58	77.57	46	99.78
CX110	Oryza sativa	Japan	77	33	13	9	5	3	413657	398471	365763	342038	277297	211535	66	104608	412501	43.4	50448	35165	3	4	636262	317859	317684	98.68	83.28	125	99.91
CX112	Oryza sativa	Japan	72	31	12	9	5	3	411366	396782	365837	347844	289935	211578	56	94709	409797	43.37	56477	43626	3	4	811047	404825	404561	98.69	78.21	160	99.95
CX133	Oryza sativa	China	78	31	10	8	4	1	399829	380878	341134	329314	259572	147256	76	147256	399648	43.39	36661	26708	3	4	461927	230705	230730	98.61	83.27	94	99.9
CX140	Oryza sativa	Japan	90	31	12	9	6	2	415054	393287	358703	340504	299998	146098	74	89622	413478	43.4	45245	35165	4	5	490079	244598	244597	98.8	72.87	96	99.94
CX143	Oryza sativa	Iran	78	37	18	14	5	1	415338	399368	358582	334271	195459	54856	67	54856	414185	43.48	19753	18073	6	8	304866	152271	152260	98.68	84.15	59	99.83
CX145	Oryza sativa	China	84	33	11	8	5	3	405897	387108	347948	326871	286957	223600	74	84480	404908	43.4	62326	36650	3	4	536361	267833	267863	98.3	80.85	107	99.91
CX162	Oryza sativa	Taiwan	64	28	12	8	4	2	400517	385775	357843	333832	266960	203599	53	146752	399372	43.33	56847	26711	2	4	986447	492709	492574	98.85	80.99	201	99.9
CX165	Oryza sativa	China	66	31	14	9	6	3	412070	398844	370541	339297	287919	179252	53	67606	410660	43.39	45593	35165	4	5	947097	472860	472721	98.39	80.11	187	99.91
CX212	Oryza sativa	Japan	131	44	22	9	3	2	419509	392689	346235	245466	152252	116607	94	60065	416160	43.43	14791	10115	6	9	324334	161795	161805	97.96	69.92	62	99.83
CX330	Oryza sativa	Japan	86	33	14	12	6	1	404767	385691	347713	335660	242172	78958	72	78958	403346	43.43	29833	20682	5	7	421121	210161	210214	98.95	79.06	85	99.72
CX356	Oryza sativa	China	64	28	12	8	6	3	409516	392221	364762	339444	309411	215740	57	104094	408727	43.42	55169	35165	3	4	525022	262178	262209	98.78	82.39	104	99.81
CX368	Oryza sativa	India	101	33	17	12	7	0	408703	384324	355054	320353	240216	0	95	41781	408132	43.47	26708	20748	6	8	400882	200402	200107	96.07	76.26	77	99.88
CX37	Oryza sativa	Vietnam	81	29	13	11	5	1	400523	380866	351424	340335	238379	87771	67	87771	399059	43.38	36650	20690	4	6	529667	264534	264562	98.94	75.32	108	99.96
CX431	Oryza sativa	China	64	30	11	9	4	1	399735	385746	349939	338951	255694	146752	55	146752	398749	43.39	36650	26708	3	4	445372	222322	222356	98.66	81.37	90	100
IRIS 313-10016	Oryza sativa	Iran	103	41	16	11	5	1	400005	383907	338722	303330	201681	87810	72	87810	396837	43.48	25102	17807	5	8	407345	203274	203207	98.08	85.25	82	99.82
IRIS 313-10020	Oryza sativa	Sri Lanka	105	40	14	11	7	1	427899	406881	348428	325896	266222	61578	84	61578	425659	43.52	30597	25431	6	7	675963	337435	337350	98.14	83.53	128	99.96
IRIS 313-10030	Oryza sativa	Madagascar	115	35	13	9	5	2	402173	377103	336756	306363	240263	143781	81	84636	398899	43.39	33125	20753	4	6	587413	293054	292945	98.02	80.49	118	99.85
IRIS 313-10034	Oryza sativa	Niger	130	34	11	9	6	3	431404	400652	357326	344807	302889	209218	120	104638	430340	43.49	35165	30597	4	5	289857	144539	144533	97.55	83.15	54	99.65
IRIS 313-10041	Oryza sativa	Madagascar	80	30	12	9	6	2	408074	390300	357070	335547	296278	155076	63	104609	406531	43.45	35165	30597	4	5	650499	324774	324745	98.29	85.03	129	99.84
IRIS 313-10047	Oryza sativa	Nigeria	99	37	18	14	4	1	400033	381948	347339	318437	148617	58953	71	58953	397149	43.4	18320	16683	7	9	477401	238251	238245	98.27	83.55	97	99.78
IRIS 313-10048	Oryza sativa	Benin	149	39	12	8	6	3	428368	395216	344229	317053	274090	164680	131	58861	426539	43.4	35165	30597	5	6	297840	148421	148467	97.55	83.44	55	99.75
IRIS 313-10056	Oryza sativa	Japan	75	30	12	10	7	3	408230	390549	354171	341652	305323	165613	64	58685	407022	43.5	46039	35165	4	5	468970	234211	234245	98.63	84.93	93	99.82
IRIS 313-10057	Oryza sativa	Japan	436	113	26	14	1	0	612846	513470	334454	252797	37435	0	326	37435	600250	43.07	7111	10182	20	14	265951	132278	132464	94.7	65.13	34	99.09
IRIS 313-10096	Oryza sativa	South Korea	96	35	18	11	5	1	408040	389650	356958	306137	218652	58685	69	58685	405220	43.5	35165	16646	5	7	389553	194364	194355	97.85	85.22	77	99.78
IRIS 313-10099	Oryza sativa	Madagascar	79	30	13	10	7	3	409586	392266	362651	344809	304874	165612	66	58684	408288	43.46	45591	35165	4	5	504154	251744	251795	98.56	86.33	100	99.78
IRIS 313-10102	Oryza sativa	Madagascar	125	43	18	12	6	0	420170	394298	335224	291231	202892	0	90	43528	416644	43.57	23645	19722	7	8	525056	262127	262027	98.29	83.56	102	99.74
IRIS 313-10103	Oryza sativa	South Korea	102	35	15	12	5	2	402977	383007	347594	327449	223193	131566	70	73752	399716	43.42	26707	18297	5	7	413773	206451	206392	98.09	82.91	83	99.69
IRIS 313-10109	Oryza sativa	Nigeria	149	34	12	8	4	3	416709	379372	338092	313443	254135	217485	130	84636	414883	43.38	59145	36650	3	4	616331	307431	307344	97.92	83.55	119	99.65
IRIS 313-10114	Oryza sativa	Burundi	96	38	17	13	7	0	411916	392166	350882	322519	229720	0	74	46052	409435	43.49	25862	20254	7	8	498773	249044	248943	98.22	84.73	98	99.78
IRIS 313-10129	Oryza sativa	China	105	39	17	11	3	2	392671	372910	327289	288232	156815	120165	78	68970	389749	43.43	20792	16013	5	8	383548	191332	191314	97.77	84.09	79	99.83
IRIS 313-10154	Oryza sativa	China	114	41	19	14	4	0	402522	383470	342113	306021	136671	0	77	42468	398628	43.4	18263	16085	7	10	469870	234454	234385	98.06	83.34	95	99.63
IRIS 313-10164	Oryza sativa	China	77	29	12	8	5	2	409701	392406	359462	331594	284366	182409	63	125933	408285	43.5	36195	35165	3	4	332278	165766	165792	98.04	83.6	65	99.91
IRIS 313-10168	Oryza sativa	China	106	36	14	10	5	1	400726	380396	338369	307685	237386	101374	74	101374	397271	43.42	31895	18023	4	6	464293	231689	231581	98.08	84.65	94	99.73
IRIS 313-10170	Oryza sativa	China	97	33	12	9	5	3	405289	383945	348974	328515	264134	200761	80	87810	403536	43.38	36666	26707	4	5	352115	175787	175672	98.07	85.22	70	99.71
IRIS 313-10171	Oryza sativa	China	74	29	9	8	4	2	395436	378813	341908	336538	272768	209647	61	144121	394040	43.44	65526	36416	2	3	361346	180315	180335	98.14	85.51	74	99.79
IRIS 313-10177	Oryza sativa	China	102	40	14	9	7	2	415945	394936	342871	304654	279951	117760	78	61284	413487	43.48	27909	26828	5	6	519948	259524	259517	98.43	83.07	102	99.83
IRIS 313-10178	Oryza sativa	China	75	30	12	9	5	3	397415	381582	352054	331910	267127	203769	63	87771	396123	43.45	56849	26708	3	5	393467	196447	196408	96.19	83.44	78	99.71
IRIS 313-10179	Oryza sativa	China	226	48	23	13	5	0	442730	393674	342251	278494	162852	0	174	45586	437377	43.46	14791	13701	9	10	451751	225206	225165	96.57	80.8	81	99.52
IRIS 313-10189	Oryza sativa	China	145	44	16	12	6	0	425120	389122	334758	303956	206273	0	129	49906	423437	43.32	22340	19694	7	8	546377	272552	272508	97.91	84.26	104	99.8
IRIS 313-10190	Oryza sativa	China	101	35	14	11	6	2	401545	383464	342230	321742	236121	115455	71	59145	398512	43.41	26705	20753	5	7	498049	248722	248497	97.32	85	100	99.77
IRIS 313-10191	Oryza sativa	China	107	35	14	12	5	1	401864	382339	340964	328956	226271	81777	73	81777	398292	43.43	36100	20037	4	6	346932	173158	173119	98.23	82.42	70	99.7
IRIS 313-10224	Oryza sativa	China	69	28	9	8	4	2	395454	380632	347169	341743	276155	212782	58	147256	394354	43.41	65526	36666	2	3	514406	256789	256862	98.61	84.6	106	99.83
IRIS 313-10228	Oryza sativa	China	88	32	13	8	6	4	410942	393001	358330	325203	296880	231118	69	65509	408984	43.45	50448	35165	4	5	671753	335298	335273	98.2	86.48	133	99.79
IRIS 313-10242	Oryza sativa	Hungary	88	30	13	9	7	3	409807	389695	353768	328835	304875	165610	66	58685	407521	43.47	45594	35165	4	5	494078	246601	246661	97.78	83.34	97	99.85
IRIS 313-10257	Oryza sativa	Nicaragua	86	32	12	10	5	2	397133	379200	337191	318784	233874	123831	63	65190	394738	43.47	36650	20792	4	6	324740	162045	162026	97.46	85.15	66	99.75
IRIS 313-10258	Oryza sativa	Chile	95	34	15	10	6	2	411600	392725	357132	323134	261872	118101	78	59416	409935	43.45	30597	30478	5	6	573291	286194	286266	97.94	87.49	112	99.66
IRIS 313-10268	Oryza sativa	Venezuela	133	46	20	16	3	0	402817	380132	323440	287174	105603	0	90	39604	398423	43.39	14041	11115	9	13	490693	244799	244884	98.01	83.14	99	99.8
IRIS 313-10289	Oryza sativa	Venezuela	68	29	9	7	4	2	396303	382601	344087	329289	287452	224094	55	147256	395033	43.42	76838	36650	2	3	375291	187153	187217	98.03	85.92	76	99.68
IRIS 313-10293	Oryza sativa	Cuba	119	30	13	11	5	3	405409	376865	345614	330816	240443	167493	102	59145	403766	43.37	36650	19909	4	6	269173	134210	134228	97.46	84	53	99.64
IRIS 313-10314	Oryza sativa	Ecuador	91	34	14	11	5	2	399241	381144	341959	318129	229879	126703	72	73337	397116	43.42	36650	18123	4	6	468171	233537	233516	97.91	84.26	95	99.72
IRIS 313-10327	Oryza sativa	Peru	245	38	21	14	3	0	449539	387746	354418	307875	131972	0	206	48117	445274	43.22	17553	17282	8	9	327170	163036	163093	97.48	83.02	58	99.54
IRIS 313-10333	Oryza sativa	Indonesia	181	41	13	10	6	2	438178	394902	345721	325110	265276	129759	165	75207	436581	43.21	31234	26708	5	6	1205449	601164	601245	98.02	83.67	222	99.39
IRIS 313-10334	Oryza sativa	Indonesia	128	30	11	9	5	3	409661	379087	346122	331324	267136	203779	112	87771	408034	43.48	36650	26707	4	5	336455	167907	167807	97.89	85.03	66	99.64
IRIS 313-10337	Oryza sativa	Indonesia	119	29	10	8	4	2	411554	380460	346691	331893	276133	212775	105	148628	410067	43.37	64147	36650	2	3	1202596	599907	599745	97.7	85.41	236	99.87
IRIS 313-10353	Oryza sativa	South Korea	115	31	11	10	5	3	406496	380754	342259	336889	257408	194050	101	69436	405087	43.34	36650	26708	4	5	328403	163809	163836	97.87	84.75	65	99.78
IRIS 313-10359	Oryza sativa	Philippines	104	32	11	9	5	3	406492	383657	347256	332458	271046	207688	89	76746	404964	43.37	56973	26708	3	5	327603	163313	163328	97.84	83.96	65	99.6
IRIS 313-10373	Oryza sativa	Philippines	110	38	16	9	7	2	412591	392422	344912	296678	274838	111796	78	58861	409236	43.45	31496	27625	5	6	453424	226226	226196	98.03	80.88	89	99.84
IRIS 313-10379	Oryza sativa	Philippines	104	31	12	9	6	2	412117	389432	357178	337296	295754	160543	75	104597	409338	43.46	32702	31294	4	5	385538	192299	192359	98.05	81.62	76	99.81
IRIS 313-10380	Oryza sativa	Philippines	98	30	11	7	5	3	402546	380521	344917	315727	288822	223710	75	87771	400254	43.45	59145	36650	3	4	559143	278843	278777	98.25	80.78	112	99.85
IRIS 313-10412	Oryza sativa	Indonesia	107	33	10	7	3	2	406874	381862	337233	318400	257604	220954	91	144121	405268	43.43	76833	36650	2	3	367769	183457	183494	98.06	84.68	73	99.62
IRIS 313-10444	Oryza sativa	Central America	99	42	18	12	4	2	422731	406038	356705	315111	191050	110310	71	58677	419947	43.48	21647	18317	5	7	435372	217258	217278	98.11	81	83	99.78
IRIS 313-10453	Oryza sativa	China	94	35	15	10	6	1	409810	393119	357021	322348	257250	89622	70	89622	407497	43.48	27909	27598	5	6	455591	227343	227330	98.32	84.33	90	99.84
IRIS 313-10459	Oryza sativa	China	73	30	12	9	6	3	409461	393368	362874	344901	304697	196043	60	89118	408128	43.45	45580	35165	4	5	531994	265477	265451	98.25	81.61	105	99.81
IRIS 313-10509	Oryza sativa	Africa	184	41	16	11	4	2	424862	380988	328270	294135	191227	130014	160	70869	422503	43.43	21695	16683	5	7	545743	272383	272312	98.24	83.98	104	99.55
IRIS 313-10515	Oryza sativa	Taiwan	84	32	11	8	5	3	397869	380752	341246	319702	273984	210607	64	87771	395605	43.46	57310	36666	3	4	591466	295170	294889	98.02	83.83	120	99.73
IRIS 313-10541	Oryza sativa	Guinea-Bissau	109	33	14	7	5	3	413564	391268	359861	313666	285402	204627	77	91372	410359	43.44	45610	45610	4	4	688375	343431	343458	97.98	83.84	135	99.75
IRIS 313-10558	Oryza sativa	China	115	32	12	8	6	3	419493	392242	357376	327136	305202	196547	102	89622	418222	43.44	45581	35165	4	5	427612	213476	213327	98.3	83.36	82	99.69
IRIS 313-10559	Oryza sativa	China	90	33	16	9	5	2	408234	390247	359268	309274	242891	114657	68	58181	405870	43.48	43612	24831	4	6	422928	210874	210798	98.09	83.16	84	99.79
IRIS 313-10562	Oryza sativa	China	64	29	12	8	6	3	406646	393395	364153	339478	309288	200764	53	89118	405437	43.49	45569	45569	4	4	641499	319967	319857	98.43	84.12	128	99.88
IRIS 313-10569	Oryza sativa	Japan	107	33	15	10	5	3	414720	386854	354793	317429	246403	165611	94	58685	413310	43.48	45627	35165	4	5	313390	156317	156265	96.99	83.59	60	99.67
IRIS 313-10570	Oryza sativa	Japan	69	30	12	8	6	3	408229	392964	363167	338179	309933	201268	60	89622	407245	43.44	45591	45591	4	4	672067	335323	335200	98.35	83.18	133	99.87
IRIS 313-10583	Oryza sativa	China	91	35	13	10	6	1	411843	393628	351095	329234	263859	50447	77	50447	410467	43.51	41150	30211	5	6	350388	174773	174748	98.39	86.52	69	99.69
IRIS 313-10642	Oryza sativa	Japan	275	43	16	7	5	2	469843	401742	348627	277621	245656	123578	262	67102	468560	43.56	35165	35165	5	5	863367	430668	430775	98.83	85.6	150	99.64
IRIS 313-10654	Oryza sativa	Laos	160	34	11	8	5	4	431977	394636	354725	333955	295262	260097	142	89622	430332	43.37	50448	50448	4	4	547428	273026	273120	97.41	85.51	102	99.62
IRIS 313-10655	Oryza sativa	Laos	87	30	13	11	5	1	395346	378157	346238	332595	233438	106545	64	106545	392912	43.45	31927	20753	4	6	418395	208800	208740	97.68	84.47	85	99.73
IRIS 313-10659	Oryza sativa	Laos	144	38	14	11	5	2	406948	378986	331611	312328	206869	110587	105	55931	402975	43.36	28455	20515	5	7	388470	193677	193685	97.76	85.62	77	99.56
IRIS 313-10677	Oryza sativa	Japan	91	30	12	7	5	4	414345	394502	367085	333574	305130	269965	73	89118	412610	43.42	58861	56477	3	4	693140	345869	345755	98.3	81.45	136	99.8
IRIS 313-10680	Oryza sativa	Laos	80	28	9	7	4	2	398428	380421	346849	332051	287408	224050	63	147256	396706	43.4	76794	36650	2	3	364137	181671	181627	98.08	82.26	74	99.78
IRIS 313-10689	Oryza sativa	Indonesia	76	30	11	8	5	4	409928	393063	358041	337271	297220	262055	63	89622	408636	43.46	56476	50448	3	4	466661	232832	232881	98.27	82.39	92	99.9
IRIS 313-10693	Oryza sativa	Indonesia	65	29	11	9	5	4	407017	392297	358003	344382	283161	247996	56	75564	406018	43.47	50448	50448	4	4	679652	339258	339210	98.07	86.16	135	99.88
IRIS 313-10702	Oryza sativa	Malaysia	138	43	19	10	2	2	400488	377229	327744	259100	132372	132372	84	73418	394927	43.46	15953	11584	6	9	493050	245808	245790	97.91	83.74	100	99.74
IRIS 313-10706	Oryza sativa	Malaysia	214	50	18	12	5	0	428770	368706	300412	259622	159644	0	195	43509	426895	43.36	14047	10115	9	11	735417	366739	366607	97.95	84.3	139	99.54
IRIS 313-10712	Oryza sativa	Ivory Coast	80	33	14	9	5	3	411363	393648	358534	326202	268492	211526	70	104601	410382	43.51	50448	26755	3	5	583756	291077	291012	98.08	84.16	114	99.84
IRIS 313-10718	Oryza sativa	Sri Lanka	130	44	17	12	4	2	424520	399337	351682	310098	186435	117609	94	62026	420940	43.65	19560	17777	6	8	622518	310552	310418	98.15	83.87	119	99.78
IRIS 313-10730	Oryza sativa	Ivory Coast	98	32	14	10	7	1	411973	392340	355771	327315	285273	58685	67	58685	409057	43.43	35165	32347	5	6	484792	241732	241614	98.1	81.95	95	99.79
IRIS 313-10740	Oryza sativa	Indonesia	97	32	16	10	5	3	410221	391350	363103	322752	246700	180669	67	65509	407508	43.47	35165	30866	4	5	603686	301291	301280	98.11	84.49	119	99.82
IRIS 313-10741	Oryza sativa	Indonesia	125	43	14	7	6	3	414427	393106	330806	281465	271350	165452	83	58685	410406	43.45	44886	35106	4	5	510428	254591	254617	97.6	79.01	99	99.87
IRIS 313-10752	Oryza sativa	United States	118	40	18	12	4	2	412541	393093	344224	301285	189297	118101	72	59416	408037	43.46	22957	13093	5	8	503185	250984	251037	98.05	81.91	99	99.91
IRIS 313-10916	Oryza sativa	Cambodia	111	34	14	9	6	1	417361	394807	356088	320497	284397	124485	79	124485	414458	43.48	30597	28013	4	5	674306	336365	336269	98.05	83.19	131	99.83
IRIS 313-10918	Oryza sativa	Philippines	69	33	14	10	5	2	409106	395236	359884	332596	250056	154579	56	104131	407873	43.44	32403	27909	4	5	480590	240020	239809	98.74	76.62	95	99.91
IRIS 313-10919	Oryza sativa	Philippines	114	28	11	9	7	3	417619	392554	359986	347467	319798	178796	92	69663	415683	43.43	45581	35165	4	5	308568	153851	153935	97.34	83.48	59	99.81
IRIS 313-10920	Oryza sativa	Philippines	89	30	11	8	6	3	409753	393481	357929	337442	309416	215745	60	104103	407400	43.47	55169	35165	3	4	340707	170015	169935	97.75	85.33	67	99.74
IRIS 313-10923	Oryza sativa	Thailand	125	35	15	11	6	3	415543	392283	353555	327467	253876	158685	79	55302	411608	43.47	34083	25943	5	6	629436	314086	314051	97.86	84.46	123	99.76
IRIS 313-10966	Oryza sativa	Brazil	87	37	14	9	4	2	403087	385279	336158	299447	218023	146951	73	87779	401775	43.46	34422	18074	4	6	363126	181213	181170	97.74	83.6	72	99.85
IRIS 313-10967	Oryza sativa	Brazil	105	35	15	10	5	3	418746	394523	361949	328380	254772	174021	91	58861	417171	43.52	45586	35165	4	5	317619	158426	158411	97.89	83.89	61	99.62
IRIS 313-10968	Oryza sativa	Brazil	103	37	15	10	5	1	401414	378957	337305	304043	219423	76833	85	76833	399589	43.42	26713	20640	5	7	334318	166731	166782	98.02	83.64	67	99.62
IRIS 313-10969	Oryza sativa	Brazil	157	36	15	10	4	2	409314	375747	337496	297768	211442	143781	108	84636	404548	43.39	31011	16683	4	6	412197	205483	205437	97.69	77.57	81	99.77
IRIS 313-10994	Oryza sativa	Philippines	66	31	12	9	7	3	408705	396114	360086	340470	309585	169823	55	58181	407700	43.44	46091	35165	4	5	762986	380903	380875	97.94	85.19	151	99.86
IRIS 313-11023	Oryza sativa	Pakistan	86	31	14	8	5	3	415793	395653	365710	322969	273836	204390	70	89624	414236	43.5	35038	34408	4	5	448031	223539	223651	98.18	85.06	87	99.74
IRIS 313-11026	Oryza sativa	Pakistan	82	33	16	10	3	2	416080	398078	370349	330229	221310	186153	69	103887	414756	43.49	35157	17650	3	5	389123	194195	194140	97.77	84.2	75	99.88
IRIS 313-11045	Oryza sativa	Malaysia	82	36	15	9	7	1	411315	395419	360208	320613	292406	58685	68	58685	409810	43.43	35165	30597	5	6	371959	185778	185541	98.44	73.03	73	99.93
IRIS 313-11070	Oryza sativa	Bangladesh	151	34	14	8	5	3	428408	394231	361700	317430	277579	196564	135	89622	426904	43.39	45850	35165	4	5	398270	198658	198747	97.72	83.07	75	99.73
IRIS 313-11109	Oryza sativa	Liberia	93	32	14	10	7	2	414717	396280	363982	338185	296336	111645	71	56476	412662	43.42	37162	35165	5	6	789767	394154	394070	97.77	83.73	154	99.82
IRIS 313-11121	Oryza sativa	Liberia	78	33	13	10	7	3	408624	394017	360482	342953	302890	165604	63	58685	407215	43.47	43615	30597	4	6	380434	189931	189902	98.12	82.32	75	99.9
IRIS 313-11159	Oryza sativa	Ivory Coast	138	42	16	8	5	2	414108	394452	341963	282191	242786	141990	74	82132	408081	43.47	34379	15019	4	6	361190	180212	180175	98.45	77.61	71	99.93
IRIS 313-11161	Oryza sativa	Liberia	96	34	14	10	8	2	410862	393179	354170	328899	307095	110122	67	58685	407909	43.45	32168	29539	5	6	468849	233916	233882	98.25	77.75	92	99.94
IRIS 313-11191	Oryza sativa	Sri Lanka	88	35	12	8	5	2	416770	398057	351331	323426	281065	171274	76	89120	415502	43.49	43758	35157	3	4	325334	162205	162174	98.16	80.28	63	99.76
IRIS 313-11201	Oryza sativa	China	92	33	15	11	7	2	413173	393500	361953	337103	278876	113799	83	63351	412287	43.52	31294	30034	5	6	266452	132871	132966	97.95	82.61	52	99.68
IRIS 313-11202	Oryza sativa	China	98	35	16	9	6	2	414134	393126	359678	307702	264509	134232	85	79063	412803	43.45	30906	30597	5	6	281185	140344	140239	98.05	82.72	54	99.72
IRIS 313-11217	Oryza sativa	Bangladesh	104	40	15	12	5	2	414004	392915	346906	329801	208913	109249	83	57822	411865	43.49	26706	20753	5	7	392437	195936	195962	97.86	84.57	76	99.68
IRIS 313-11218	Oryza sativa	Bangladesh	72	36	16	10	4	2	414522	401454	363342	322494	227705	162070	61	103887	413449	43.47	30597	21729	4	5	543283	271327	271199	98.18	85.99	106	99.85
IRIS 313-11223	Oryza sativa	Bangladesh	83	33	14	9	6	3	411532	396336	357600	323711	285155	175489	60	69674	409179	43.46	43904	35165	4	5	473877	236202	236360	97.99	83.15	93	99.74
IRIS 313-11238	Oryza sativa	Brazil	118	47	25	16	3	0	418904	395807	347159	288089	91637	0	117	33055	418842	43.45	15243	12585	10	13	237806	118579	118603	96	84.6	44	99.59
IRIS 313-11246	Oryza sativa	Japan	78	31	12	9	7	3	408373	391523	356698	337081	309575	170330	67	58685	407241	43.44	45574	35165	4	5	561462	280368	280334	97.68	85.03	111	99.8
IRIS 313-11248	Oryza sativa	Thailand	136	42	20	12	3	1	424230	394447	348460	290527	135349	60286	132	60286	423993	43.39	18977	15776	7	9	313640	156400	156447	96.73	84.94	58	99.86
IRIS 313-11311	Oryza sativa	Indonesia	125	42	19	12	6	0	413258	390237	343403	298178	227772	0	80	45607	408324	43.49	32657	12649	6	8	539318	269123	269081	98.04	83.36	106	99.91
IRIS 313-11314	Oryza sativa	Indonesia	102	31	14	11	7	2	418997	396171	363423	345012	292414	119205	88	62726	417579	43.43	35143	30597	5	6	357431	178346	178381	97.72	86.81	68	99.76
IRIS 313-11328	Oryza sativa	Malaysia	76	30	14	10	7	2	408517	391445	362671	337809	293840	115161	62	58685	407205	43.45	35165	30597	5	6	608436	303802	303760	98.16	85.81	121	99.9
IRIS 313-11396	Oryza sativa	Indonesia	68	32	14	10	6	3	407403	394399	364573	338170	280007	168394	58	58685	406333	43.46	45851	35165	4	5	764982	381987	381778	98.29	87.32	152	99.79
IRIS 313-11397	Oryza sativa	Indonesia	136	41	20	10	5	1	420680	395255	350242	278849	199911	58685	102	58685	417296	43.41	22957	14689	6	8	495933	247285	247315	98.14	84.83	95	99.8
IRIS 313-11401	Oryza sativa	Bangladesh	98	35	16	8	5	3	403074	384826	348317	293313	247075	165612	70	58685	400270	43.46	46298	35165	4	5	527730	263512	263474	98.24	84.59	106	99.82
IRIS 313-11404	Oryza sativa	Bangladesh	133	33	11	8	5	2	412778	380914	346121	322024	279286	164418	120	87771	411456	43.38	49402	38759	3	4	376904	188066	187936	97.91	86.42	73	99.71
IRIS 313-11411	Oryza sativa	Brazil	109	37	16	9	4	2	423590	399974	364815	318252	238745	173425	97	114734	422421	43.48	30597	21729	4	5	363375	181342	181330	97.52	85.18	69	99.78
IRIS 313-11425	Oryza sativa	Brazil	124	45	22	9	4	1	413825	392739	343446	256650	173053	57335	84	57335	409545	43.47	18050	15626	6	8	441581	220161	220202	97.75	82.39	86	99.75
IRIS 313-11426	Oryza sativa	Brazil	140	32	14	10	6	3	426141	392474	361308	334833	276655	165106	128	58181	424916	43.37	35101	35101	5	5	442897	221048	220969	98.07	85.09	84	99.79
IRIS 313-11427	Oryza sativa	Brazil	69	32	14	10	7	2	408648	394310	362577	337602	293500	114658	59	58181	407515	43.49	35165	30597	5	6	475560	237363	237435	97.87	83.98	94	99.84
IRIS 313-11428	Oryza sativa	Brazil	74	27	11	9	6	3	406082	387897	356410	343892	304573	211021	64	104098	404964	43.51	50448	35046	3	4	424549	211967	211939	97.94	85.48	84	99.82
IRIS 313-11434	Oryza sativa	Colombia	94	33	12	9	6	3	409561	389621	345749	324979	291098	178341	70	65509	407035	43.48	45245	35165	4	5	685905	342285	342316	98.26	86	136	99.68
IRIS 313-11436	Oryza sativa	Ivory Coast	79	33	10	8	5	3	395843	378660	331557	317180	278470	215114	67	76794	394595	43.44	63113	36650	3	4	540948	269963	269946	98.11	85.42	110	99.67
IRIS 313-11437	Oryza sativa	Mexico	79	33	10	8	5	3	395843	378660	331557	317180	278470	215114	67	76794	394595	43.44	63113	36650	3	4	540948	269963	269946	98.11	85.42	110	99.67
IRIS 313-11438	Oryza sativa	Mexico	110	35	13	9	6	1	402259	377236	331337	300862	241927	59145	90	59145	400165	43.42	34691	21460	5	7	350040	174605	174551	97.71	83.52	70	99.6
IRIS 313-11458	Oryza sativa	India	120	43	19	13	3	1	419343	399016	356203	310359	136053	58402	80	58402	415194	43.51	19875	17687	7	9	484653	241772	241788	97.85	85.81	94	99.63
IRIS 313-11478	Oryza sativa	India	83	26	10	8	5	3	395627	376897	346097	331299	287223	223865	61	87771	393466	43.45	59145	36650	3	4	552540	275845	275835	97.77	87.2	113	99.69
IRIS 313-11495	Oryza sativa	Indonesia	71	31	12	9	6	4	406868	392356	357553	336783	296827	231065	60	65461	405700	43.48	50448	35165	4	5	464824	232113	232076	98.26	87.65	92	99.73
IRIS 313-11510	Oryza sativa	Sri Lanka	64	26	9	8	4	2	393664	379537	346497	341128	276139	212782	51	147256	392337	43.46	65526	36650	2	3	394725	197023	196977	97.92	87.59	81	99.64
IRIS 313-11513	Oryza sativa	Ecuador	73	29	11	8	4	3	397217	381494	347610	325534	259664	223014	59	87771	395720	43.42	58450	36650	3	4	471430	235253	235244	98.13	86.99	96	99.52
IRIS 313-11524	Oryza sativa	Ivory Coast	59	31	13	9	6	3	404789	392549	355664	324324	273002	179251	55	67606	404370	43.55	35631	27909	4	6	519736	259560	259482	98.34	89.24	104	99.78
IRIS 313-11525	Oryza sativa	Guinea-Bissau	103	44	19	10	4	1	410447	392800	341012	275604	161623	51414	79	51414	408103	43.51	22899	16282	6	9	206014	102771	102771	97.64	84.02	40	99.68
IRIS 313-11536	Oryza sativa	Georgia	87	35	17	10	5	3	406540	388179	354402	302606	234267	168505	67	58685	404451	43.5	35165	20346	4	6	503095	251243	251145	97.72	83.66	100	99.68
IRIS 313-11625	Oryza sativa	Nepal	75	37	15	10	4	2	415873	402213	357571	321475	223374	162574	66	103887	414978	43.49	30203	18383	4	6	598395	298779	298753	98.3	87.53	117	99.61
IRIS 313-11650	Oryza sativa	India	78	35	15	10	5	3	415021	399030	361481	328841	249733	183979	66	68512	413804	43.5	35157	30597	4	5	468314	233851	233753	98.28	86.73	91	99.66
IRIS 313-11657	Oryza sativa	Nigeria	77	36	12	9	4	3	415239	400846	351354	330507	251440	216283	65	89624	414059	43.51	59657	35157	3	4	465388	232254	232234	97.67	86.94	90	99.69
IRIS 313-11660	Oryza sativa	Liberia	70	30	11	9	6	3	405504	391439	356994	344475	305210	196547	56	89622	404102	43.51	45589	35165	4	5	436850	218179	218095	98.12	86.25	87	99.68
IRIS 313-11671	Oryza sativa	Nepal	110	37	16	12	5	2	403200	379002	340931	314578	210862	114332	79	59145	399901	43.48	26708	18877	5	7	527913	263403	263339	97.89	83.66	106	99.6
IRIS 313-11672	Oryza sativa	Nepal	67	29	11	9	6	3	407290	393559	360013	347495	305421	196546	55	89622	405971	43.49	45801	35165	4	5	345012	172085	172060	98.2	85.86	68	99.61
IRIS 313-11724	Oryza sativa	Guinea	88	34	13	9	3	1	405964	386321	344012	311464	210145	146787	76	146787	404656	43.46	26708	21729	3	5	448030	223649	223583	98.15	85.76	89	99.68
IRIS 313-11753	Oryza sativa	China	71	29	11	9	5	3	395646	380849	346011	331213	267124	203766	58	87771	394347	43.44	56850	26708	3	5	439083	219138	219176	98.11	87.06	90	99.72
IRIS 313-11764	Oryza sativa	Liberia	69	25	9	7	4	2	395376	379759	349423	334625	287405	224050	56	147256	394069	43.43	76794	36650	2	3	663899	331304	331401	98.52	88.42	136	99.76
IRIS 313-11765	Oryza sativa	Liberia	107	33	14	9	3	2	428838	402932	362231	327005	228610	193512	93	103888	427538	43.4	35098	21729	3	4	934993	466812	466898	99.04	85.36	178	99.74
IRIS 313-11797	Oryza sativa	China	73	30	11	9	5	3	394576	379054	344541	331623	267010	203772	60	87771	393236	43.43	56856	26707	3	5	563171	281221	281233	98.37	86.99	116	99.82
IRIS 313-11803	Oryza sativa	China	69	31	11	9	6	3	406515	392066	357348	344829	305207	211536	60	104610	405525	43.49	50448	35165	3	4	436298	217784	217747	98.24	86.58	87	99.67
IRIS 313-11804	Oryza sativa	China	108	35	12	9	4	1	403684	383437	341926	318074	241471	144121	76	144121	400494	43.43	26708	20792	3	5	675278	337028	336926	98.19	85.98	136	99.6
IRIS 313-11805	Oryza sativa	China	95	37	14	9	5	1	396929	379577	333655	290935	223600	76794	70	76794	394236	43.4	26640	22345	5	6	536998	268023	268067	98.51	85.55	110	99.74
IRIS 313-11806	Oryza sativa	China	74	29	9	8	4	2	396213	380549	341965	336595	276153	212782	63	125011	395002	43.46	87771	36666	2	3	417909	208637	208621	98.15	86.54	85	99.57
IRIS 313-11808	Oryza sativa	Colombia	59	29	11	9	5	3	393388	382162	345621	332938	275741	212385	50	87771	392485	43.45	59145	36650	3	4	547684	273615	273607	98.73	88.95	113	99.76
IRIS 313-11810	Oryza sativa	Kenya	68	28	9	8	6	3	409230	394516	360783	355413	327222	230726	58	96177	408172	43.49	58576	36688	3	4	634459	316703	316657	98.42	86.32	126	99.63
IRIS 313-11828	Oryza sativa	India	77	29	10	8	4	2	400439	382383	347984	336952	276139	212782	64	125011	399078	43.4	87771	36650	2	3	774366	386627	386675	98.82	84.85	158	99.9
IRIS 313-11852	Oryza sativa	China	70	30	9	7	4	2	396761	383115	341896	327098	287360	224002	58	147256	395502	43.45	76746	36650	2	3	602843	300981	300938	98.2	86.8	123	99.65
IRIS 313-11853	Oryza sativa	China	70	34	13	10	2	1	403916	389328	347790	327090	183437	146787	59	146787	402813	43.45	22652	20848	3	5	724851	361805	361667	98.15	86.91	145	99.75
IRIS 313-11892	Oryza sativa	Thailand	144	34	15	11	7	1	422149	390051	347039	321717	262974	56476	112	56476	418829	43.46	32347	25285	5	7	402304	200709	200597	98.15	84.15	77	99.6
IRIS 313-11914	Oryza sativa	Burundi	142	28	10	8	4	2	416424	380715	347260	331631	267462	204107	131	147256	415328	43.42	36650	26705	3	4	269274	134200	134239	97.21	86.89	51	99.66
IRIS 313-11915	Oryza sativa	Ghana	115	34	16	10	7	1	417061	392160	359785	314775	269069	58685	100	58685	415547	43.41	30597	25628	5	7	249881	124634	124678	97.41	83.9	48	99.73
IRIS 313-11926	Oryza sativa	Thailand	106	33	15	13	6	1	411211	388675	353492	340917	233873	50448	81	50448	408678	43.52	32569	23919	5	7	258043	128697	128732	97.59	83.19	50	99.57
IRIS 313-11935	Oryza sativa	Cambodia	91	33	11	7	5	3	414243	394531	354135	326267	298086	213942	74	89622	412367	43.53	58811	48979	3	4	398046	198456	198425	97.52	85.53	77	99.55
IRIS 313-11936	Oryza sativa	Cambodia	91	36	16	11	6	2	412753	394390	358870	327493	251962	124146	79	65461	411550	43.52	30871	25633	5	6	218340	108845	108866	97.37	86.34	42	99.61
IRIS 313-11941	Oryza sativa	Burkina Fasso	128	44	17	10	4	1	401359	378220	319197	263200	156735	58320	89	58320	397171	43.45	22266	12953	6	9	376026	187398	187399	97.74	83.1	76	99.67
IRIS 313-11946	Oryza sativa	Burkina Fasso	106	40	18	14	4	1	410575	393187	353308	325846	170096	58685	72	58685	406981	43.48	20057	16660	6	8	407386	203311	203318	97.9	85.79	80	99.69
IRIS 313-11971	Oryza sativa	Indonesia	80	30	13	9	7	2	407722	388737	351937	327289	299850	115160	64	58685	406156	43.5	45421	30597	4	6	287670	143559	143518	97.79	86.88	57	99.62
IRIS 313-11983	Oryza sativa	Burkina Fasso	139	31	11	9	6	2	424834	390371	347594	335075	295061	146098	123	89622	423195	43.46	45231	30211	4	5	222349	110855	110761	97.2	83.51	41	99.59
IRIS 313-11989	Oryza sativa	Brunei Darussalam	270	56	22	15	1	0	438642	382155	310728	262297	37196	0	218	37196	433018	43.25	11272	10450	11	14	298440	148647	148688	97.22	78.39	54	99.6
IRIS 313-11997	Oryza sativa	Cambodia	108	35	13	11	4	1	403181	379012	335792	322964	224448	95780	92	95780	401558	43.38	36650	17754	4	6	179955	89716	89693	97.03	81.43	35	99.64
IRIS 313-12021	Oryza sativa	Nigeria	119	33	15	11	7	1	421390	395119	360305	332077	274059	57833	103	57833	419713	43.46	35165	30597	5	6	269635	134496	134537	97.91	86.51	51	99.38
IRIS 313-12029	Oryza sativa	Laos	99	33	14	10	6	3	407861	387884	348215	320347	263990	162617	66	56476	404584	43.53	35165	30597	5	6	415363	207366	207363	98.23	86.39	83	99.58
IRIS 313-12060	Oryza sativa	China	96	37	15	13	6	1	418237	394757	352181	339410	227412	56478	86	56478	417260	43.44	27909	21207	6	7	568354	283555	283315	97.86	83.74	109	99.89
IRIS 313-12061	Oryza sativa	China	255	49	23	14	5	0	461347	402542	346271	274864	161160	0	215	36655	456949	43.28	10652	10165	10	12	521739	260166	260240	98.27	80.52	92	99.58
IRIS 313-12063	Oryza sativa	Laos	72	29	12	9	7	3	406588	390516	357390	337773	309586	170331	61	58685	405443	43.51	45584	35165	4	5	356382	177837	177796	97.93	87.02	70	99.61
IRIS 313-12071	Oryza sativa	Laos	142	40	18	13	5	0	422111	392139	349929	316695	180972	0	113	41698	418899	43.44	22537	17129	7	9	479724	239370	239327	97.91	86.01	92	99.61
IRIS 313-12074	Oryza sativa	Myanmar	169	50	23	13	3	0	429173	397786	338100	253133	101839	0	131	40774	425087	43.5	12223	10115	10	13	362938	181073	181102	97.69	83.66	68	99.62
IRIS 313-12076	Oryza sativa	Laos	153	40	20	11	6	1	423955	392058	356542	299328	221455	58685	115	58685	420173	43.44	28446	17726	6	8	424971	211969	211950	98.01	83	81	99.51
IRIS 313-12164	Oryza sativa	Cambodia	97	33	16	8	5	3	413175	393757	365263	311706	270477	189956	71	75060	410386	43.43	45590	34931	4	5	656696	327533	327595	98.33	83.6	129	99.82
IRIS 313-12266	Oryza sativa	Myanmar	94	31	13	10	7	2	409261	388281	355976	336324	298129	115735	76	58688	407419	43.53	43135	30597	4	6	240910	120196	120174	97.58	83.63	47	99.75
IRIS 313-12289	Oryza sativa	Myanmar	102	37	13	10	7	2	409276	390906	342790	319354	281411	110913	74	55611	406206	43.5	30597	29050	5	6	409228	204272	204214	97.71	83.36	81	99.63
IRIS 313-15897	Oryza sativa	China	167	34	12	10	5	3	419490	381912	343018	328220	245476	182119	148	67871	417563	43.24	36650	26707	4	5	506149	252523	252603	97.97	85.42	97	99.56
IRIS 313-15907	Oryza sativa	Uruguay	79	31	12	9	5	2	409570	393080	356564	335794	277581	149038	66	89622	408094	43.45	45851	35165	4	5	647582	323157	323202	98.37	86.34	128	99.88
IRIS 313-15908	Oryza sativa	Colombia	134	35	13	10	5	2	414115	380589	336862	313284	240430	133393	118	79864	412411	43.32	36650	19942	4	6	322803	160949	160999	97.92	81.67	63	99.51
IRIS 313-7654	Oryza sativa	Ivory Coast	66	31	10	9	5	3	397667	384542	345453	340083	276245	212889	56	87771	396645	43.46	59145	36650	3	4	361474	180445	180371	98.18	84.7	73	99.76
IRIS 313-7681	Oryza sativa	Mali	89	33	12	10	6	3	416228	395228	358048	345580	279906	171254	75	58419	414662	43.48	45578	35165	4	5	386141	192625	192659	98.04	82.51	75	99.82
IRIS 313-7719	Oryza sativa	Mali	199	43	19	13	5	1	446001	399796	349157	309133	192426	62053	168	62053	442811	43.35	19808	14508	7	8	672730	335717	335665	98.46	80.77	123	99.87
IRIS 313-7725	Oryza sativa	Madagascar	169	65	22	11	3	0	429526	401908	298897	222413	110332	0	111	47987	423000	43.46	10759	8581	10	14	580365	289511	289547	98.33	80.19	111	99.82
IRIS 313-7866	Oryza sativa	Colombia	102	34	16	8	5	1	411334	388418	358223	303623	262136	91372	82	91372	409130	43.41	40927	34931	4	5	632539	315519	315509	98.35	82.5	125	99.76
IRIS 313-7868	Oryza sativa	Colombia	72	33	13	8	5	3	409852	395286	363290	330172	286159	211608	61	89622	408697	43.45	56477	39386	3	4	606983	302980	303006	98.53	83.87	120	99.81
IRIS 313-7914	Oryza sativa	Ivory Coast	78	32	12	10	7	2	409487	393003	356543	344024	304742	119901	68	60485	408348	43.48	43642	35165	4	5	489734	244558	244504	98.21	86.32	97	99.74
IRIS 313-7922	Oryza sativa	French Guiana	68	30	12	9	6	3	409298	393556	363372	345227	305210	196547	59	89622	408350	43.41	45589	35165	4	5	634800	316976	316966	98.66	84.72	126	99.9
IRIS 313-7924	Oryza sativa	Bolivia	76	32	12	9	6	2	412217	395879	362676	344693	304717	148534	65	89118	411070	43.44	45581	35165	4	5	782561	390586	390624	98.59	83.58	154	99.82
IRIS 313-7933	Oryza sativa	Nepal	72	29	15	11	7	1	406840	391421	358241	330296	266129	51172	63	51172	405838	43.51	30888	27909	5	7	322903	161292	161247	98.08	88.32	64	99.59
IRIS 313-8023	Oryza sativa	Italy	70	33	13	10	6	3	407667	393644	352993	332223	277671	165612	59	58685	406534	43.46	46297	35165	4	5	617200	308204	308273	98.76	83.52	123	99.9
IRIS 313-8033	Oryza sativa	Italy	73	31	12	9	6	3	410641	394547	362886	344704	304698	211027	65	104102	409708	43.43	50448	35165	3	4	593663	296319	296271	98.64	84.53	117	99.92
IRIS 313-8037	Oryza sativa	Italy	75	31	13	8	5	3	411427	393089	362234	328722	282224	216521	64	104876	410271	43.4	55169	35106	3	4	608629	303868	303816	98.57	82.88	120	99.94
IRIS 313-8048	Oryza sativa	Italy	72	30	12	7	6	3	407318	391419	357824	319927	309812	216260	61	104614	406099	43.48	55169	35046	3	4	496805	247964	248045	98.52	84.29	99	99.75
IRIS 313-8050	Oryza sativa	Italy	87	31	13	11	6	2	408736	392994	353981	341553	272874	134988	65	82108	406429	43.46	35106	27909	4	6	294802	147112	147080	98.43	84.78	58	99.62
IRIS 313-8052	Oryza sativa	Italy	72	30	11	9	6	3	408584	392700	357352	344833	304705	196042	61	89118	407427	43.44	45589	35165	4	5	585635	292364	292354	98.69	86.34	117	99.79
IRIS 313-8057	Oryza sativa	Argentina	87	38	19	12	4	1	410526	395548	361480	316111	170041	58685	74	58685	409237	43.45	22899	19918	6	8	474134	236663	236647	98.56	83.82	94	99.82
IRIS 313-8060	Oryza sativa	Argentina	88	37	19	10	5	0	399239	380777	340216	274473	204305	0	78	47839	398109	43.43	30213	14916	5	8	304440	151925	151979	98.26	85.16	61	99.81
IRIS 313-8061	Oryza sativa	Argentina	71	30	9	8	4	2	396694	381352	342248	336861	276081	212782	61	147256	395661	43.41	65526	36591	2	3	581594	290418	290477	98.67	83.39	119	99.93
IRIS 313-8069	Oryza sativa	Romania	75	30	11	9	5	3	398123	383465	351663	341321	277481	212336	59	87771	396557	43.41	59145	36650	3	4	524576	261795	261744	98.33	86.24	107	99.73
IRIS 313-8084	Oryza sativa	Spain	72	30	13	10	7	3	408290	392222	362293	344616	304871	165609	60	58685	407062	43.45	45591	35165	4	5	539620	269361	269372	98.51	84.01	107	99.85
IRIS 313-8087	Oryza sativa	Spain	71	32	12	8	6	4	407914	393088	356400	328532	300339	233880	60	63550	406739	43.48	55169	35165	4	5	518628	258929	258985	98.67	85.17	103	99.77
IRIS 313-8112	Oryza sativa	Bulgaria	77	30	12	8	6	4	408908	391583	354073	326264	296062	235839	61	65509	407347	43.46	55169	30597	4	5	603997	301412	301445	98.67	85.06	120	99.75
IRIS 313-8119	Oryza sativa	Bulgaria	74	30	13	8	5	3	408823	391423	361828	328730	282283	201267	62	89622	407515	43.43	45851	45851	4	4	862968	430678	430672	98.64	85.82	172	99.81
IRIS 313-8126	Oryza sativa	Bulgaria	68	31	12	8	6	3	406700	392763	357984	332186	309922	216251	58	104606	405614	43.49	55169	35165	3	4	588319	293724	293751	98.48	85.17	117	99.67
IRIS 313-8127	Oryza sativa	Bulgaria	70	28	12	9	6	3	409641	394408	363032	343580	298601	187249	57	69674	408373	43.4	45590	35165	4	5	803932	401410	401403	98.72	87.05	160	99.81
IRIS 313-8129	Oryza sativa	Bulgaria	76	31	11	8	6	3	408825	392558	356871	337313	309932	201268	66	89622	407731	43.44	45590	45590	4	4	685401	342209	342202	98.43	85.32	136	99.85
IRIS 313-8158	Oryza sativa	Colombia	115	46	19	12	4	1	409877	389844	333160	283853	163909	55251	83	55251	406310	43.5	22427	12193	6	9	497717	248398	248422	97.38	79.97	98	99.81
IRIS 313-8159	Oryza sativa	Colombia	117	38	20	12	6	1	411392	389392	354725	304064	208626	58685	81	58685	407361	43.51	25071	18050	6	8	515194	257311	257150	96.64	84.1	100	99.65
IRIS 313-8160	Oryza sativa	Colombia	82	27	12	10	6	2	407514	387626	356614	344095	294384	140089	68	89622	406113	43.51	43656	35165	4	5	422620	210940	210957	97.58	84.65	83	99.69
IRIS 313-8164	Oryza sativa	Australia	69	31	10	9	5	3	395133	381875	342096	336726	274860	211937	56	87771	393748	43.43	58641	36216	3	4	369740	184527	184567	98.1	83.89	75	99.93
IRIS 313-8165	Oryza sativa	France	63	30	12	8	6	2	404913	393260	356568	330197	302756	159278	53	104109	403863	43.51	49807	30597	3	5	399885	199710	199653	97.52	87.36	79	99.66
IRIS 313-8166	Oryza sativa	France	69	29	13	9	5	3	405351	389721	358414	329676	265239	199477	59	82515	404339	43.49	35165	30597	4	5	720360	359862	359667	97.42	85.53	143	99.82
IRIS 313-8168	Oryza sativa	France	70	29	11	9	6	2	406051	389551	352324	339805	299736	146098	59	89622	404915	43.49	45245	35106	4	5	867075	432777	432822	98.22	86.04	173	99.77
IRIS 313-8171	Oryza sativa	Hungary	71	28	11	7	5	3	407582	390666	358139	330215	301980	236218	61	124534	406578	43.47	55169	35165	3	4	582752	291127	291018	98.48	85.6	116	99.81
IRIS 313-8184	Oryza sativa	Italy	85	38	18	12	4	2	415134	399218	356331	316554	182341	116587	63	58404	412786	43.51	21729	17763	6	8	482037	240695	240632	98.29	87.45	94	99.67
IRIS 313-8185	Oryza sativa	Italy	73	29	13	9	6	3	408506	390894	362660	336847	296899	183610	61	65509	407260	43.45	47527	35165	4	5	671808	335365	335504	98.47	83.93	134	99.93
IRIS 313-8209	Oryza sativa	Greece	71	28	12	9	6	2	407274	390203	362216	344546	304795	163598	60	104182	406055	43.46	47526	35165	3	4	484265	241808	241820	98.74	86.66	97	99.8
IRIS 313-8214	Oryza sativa	Greece	75	30	14	9	7	3	409169	391455	363233	331848	309584	170331	63	58685	407971	43.45	45582	35165	4	5	1046665	522855	522878	99.12	85.31	210	99.84
IRIS 313-8217	Oryza sativa	Egypt	69	31	12	8	6	4	406414	393683	356483	328615	301098	235336	58	65509	405281	43.49	55169	35165	4	5	698806	348949	348971	98.33	87.69	140	99.76
IRIS 313-8244	Oryza sativa	Sri Lanka	96	34	16	10	4	2	400919	382204	348760	303206	198414	136093	71	83002	398227	43.45	24309	20753	5	7	562741	280825	280820	98.26	83.8	114	99.7
IRIS 313-8252	Oryza sativa	Bangladesh	59	48	21	14	4	0	406539	401072	342308	290344	127495	0	58	40617	406478	43.58	16798	13988	8	11	177422	88439	88463	96.76	85.98	34	99.71
IRIS 313-8288	Oryza sativa	Madagascar	135	40	19	11	5	1	417052	394842	349351	283825	202720	58687	80	58687	411862	43.5	19238	14118	6	8	566642	282835	282904	98.4	82.51	111	99.86
IRIS 313-8302	Oryza sativa	Bhutan	79	31	14	10	6	3	409479	390952	360884	334759	276789	165610	67	58685	408273	43.46	45851	34731	4	5	630473	314674	314750	98.45	83.66	125	99.94
IRIS 313-8314	Oryza sativa	Indonesia	115	39	16	9	5	3	409673	390948	349427	300794	251020	172229	72	58419	405560	43.51	43626	35165	4	5	355531	177390	177332	98.29	83.53	71	99.74
IRIS 313-8321	Oryza sativa	Bangladesh	85	35	16	10	5	2	416812	398003	361676	322214	242271	145641	74	77129	415692	43.48	30876	21729	4	6	628200	313598	313345	98.24	84.61	122	99.71
IRIS 313-8326	Oryza sativa	India	101	39	18	13	5	1	419044	399965	360866	327533	197524	61107	77	61107	416437	43.46	21729	18061	6	8	646278	322654	322625	98.5	85.79	126	99.87
IRIS 313-8341	Oryza sativa	Vietnam	250	55	19	13	4	0	453972	395278	325259	284430	147373	0	210	46830	449926	43.3	15727	14692	9	10	661213	329802	329664	98.21	81.14	118	99.55
IRIS 313-8368	Oryza sativa	Indonesia	161	31	13	8	4	3	416698	376227	344665	304393	236807	200157	136	75207	414159	43.4	36650	20840	4	5	512161	255362	255281	98.08	83.95	99	99.73
IRIS 313-8380	Oryza sativa	China	71	28	12	9	5	3	396778	380889	350114	330287	266615	203258	59	87771	395456	43.48	56846	26707	3	5	334098	166663	166665	97.86	86.87	68	99.81
IRIS 313-8390	Oryza sativa	Pakistan	65	28	9	8	4	2	394944	382244	347071	341701	276140	212782	51	147256	393465	43.43	65526	36650	2	3	373901	186586	186629	98.16	85.69	76	99.7
IRIS 313-8398	Oryza sativa	Pakistan	111	38	17	11	4	2	427636	403252	361733	318918	201570	135816	97	77129	426118	43.53	23934	21729	5	6	328887	164158	164137	97.86	85.77	62	99.52
IRIS 313-8399	Oryza sativa	France	96	35	18	13	5	1	410587	390736	356564	319412	191099	58861	71	58861	407932	43.45	21198	18061	6	8	437162	218209	218098	98.29	84.66	86	99.88
IRIS 313-8400	Oryza sativa	Japan	92	30	14	8	6	3	411402	391167	359312	313245	288174	182043	68	65509	408975	43.46	40369	35165	4	5	405114	202191	202317	97.23	81.83	79	99.85
IRIS 313-8405	Oryza sativa	China	168	48	18	12	5	0	423062	389530	330289	288859	181943	0	131	40738	419111	43.32	19909	12062	7	9	550522	274686	274473	98.24	81.81	106	99.71
IRIS 313-8410	Oryza sativa	Bangladesh	68	28	9	8	4	2	397141	383048	349193	343823	276139	212782	54	125011	395756	43.4	87771	36650	2	3	535178	267049	267014	98.46	83.78	109	99.82
IRIS 313-8412	Oryza sativa	China	135	49	21	14	4	0	417810	396565	333763	289504	129756	0	93	39265	413326	43.47	17410	12013	8	11	522817	260882	260834	98.42	85.25	102	99.68
IRIS 313-8433	Oryza sativa	China	154	31	11	9	3	2	418158	378906	341427	326629	227701	200996	133	144121	416000	43.43	26705	23099	3	4	517453	258107	258130	98.22	85.01	100	99.77
IRIS 313-8434	Oryza sativa	United States	69	31	13	8	6	4	409855	393507	363274	330272	302048	236286	61	65956	408959	43.4	55169	35165	4	5	739160	369067	369064	98.38	84.12	146	99.9
IRIS 313-8554	Oryza sativa	India	110	29	9	7	4	2	408686	381425	347240	332442	287407	224050	96	147256	407158	43.42	76794	36650	2	3	359932	179577	179566	97.81	85.17	71	99.63
IRIS 313-8571	Oryza sativa	Tanzania	85	28	11	8	5	3	400168	379796	350227	330246	285351	221994	66	84636	398229	43.36	60525	36650	3	4	623040	310948	310952	98.48	80.35	126	99.9
IRIS 313-8578	Oryza sativa	Vietnam	88	32	12	6	5	4	411234	394056	357749	311552	301437	266272	68	89118	409275	43.48	56476	55169	3	4	622900	310911	310996	98.43	84.83	123	99.84
IRIS 313-8594	Oryza sativa	Philippines	73	30	11	8	5	4	408533	393397	359643	338873	298970	263805	61	91372	407318	43.45	56476	50448	3	4	611961	305484	305368	98.74	85.11	122	99.86
IRIS 313-8603	Oryza sativa	India	92	34	14	10	5	1	399780	380712	342331	310722	230219	87771	69	87771	397225	43.45	36100	20753	4	6	579417	289067	289020	98.07	82.59	117	99.81
IRIS 313-8614	Oryza sativa	India	112	37	15	10	4	2	427254	402625	353155	317157	232767	149783	95	91374	425454	43.5	35157	21729	4	5	364855	181939	181904	97.94	83	69	99.74
IRIS 313-8621	Oryza sativa	India	117	34	13	10	7	2	422407	394964	356143	335557	302419	155055	109	104607	421513	43.48	30597	27909	4	5	332490	165717	165841	97.98	83.37	63	99.75
IRIS 313-8631	Oryza sativa	India	77	28	9	8	4	2	400401	382016	346851	341481	276139	212782	65	147256	399147	43.42	65526	36650	2	3	399225	199293	199235	98.23	84.12	80	99.93
IRIS 313-8645	Oryza sativa	China	270	53	22	10	4	1	442448	382560	319612	234702	138147	50522	230	50522	438293	43.26	11421	9118	9	12	395031	196883	196959	97.63	79.27	72	99.74
IRIS 313-8647	Oryza sativa	India	117	41	20	11	5	1	422580	398782	352446	287146	195237	58687	85	58687	419201	43.47	24067	16130	6	8	490476	244746	244703	98.31	81.47	94	99.79
IRIS 313-8655	Oryza sativa	Pakistan	90	33	12	8	3	2	420566	400839	359469	331235	251511	216354	81	127234	419534	43.46	89120	35157	2	3	432082	215690	215567	98.24	85.76	83	99.74
IRIS 313-8660	Oryza sativa	Sri Lanka	74	31	10	8	4	2	398957	382668	345333	330574	265164	201807	62	147256	397737	43.4	54551	26707	2	4	817255	407968	407822	98.39	83.95	166	99.89
IRIS 313-8664	Oryza sativa	Indonesia	74	29	12	9	6	3	407678	391644	363841	346304	306548	212877	63	105953	406548	43.48	50448	35165	3	4	401281	200271	200295	98.17	82.41	79	99.93
IRIS 313-8687	Oryza sativa	Guinea-Bissau	70	32	14	8	6	4	408257	394136	363120	322949	301602	235840	58	65509	407016	43.46	55169	35165	4	5	750885	374988	374919	98.57	85.13	150	99.83
IRIS 313-8690	Oryza sativa	Vietnam	69	28	12	9	6	3	406526	389877	362075	344516	305211	211540	60	104615	405537	43.48	50448	35165	3	4	615552	307158	307185	97.85	85.82	122	99.82
IRIS 313-8704	Oryza sativa	India	77	29	10	9	4	1	399581	383790	349208	343838	257944	147256	59	147256	397763	43.44	36650	28457	3	4	354468	176881	176778	98.12	83.09	72	99.72
IRIS 313-8712	Oryza sativa	India	109	29	12	10	6	2	410393	384133	348663	335042	268396	108428	95	57962	408942	43.41	35165	30597	5	6	287241	143374	143310	97.58	86.18	56	99.63
IRIS 313-8721	Oryza sativa	Bangladesh	135	36	16	12	3	2	407501	380586	343211	314479	168492	131842	107	72930	404467	43.39	20753	17437	5	7	423516	211354	211347	97.87	85.88	84	99.8
IRIS 313-8731	Oryza sativa	India	87	28	11	9	4	1	399522	377979	346081	335564	256222	147256	76	147256	398331	43.5	36666	26708	3	4	350058	174636	174637	97.92	84.69	70	99.61
IRIS 313-8747	Oryza sativa	Iran	123	37	15	11	7	2	425063	396124	353943	328998	278073	109976	110	58685	423710	43.49	35040	30597	5	6	378174	188609	188775	97.83	83.59	71	99.57
IRIS 313-8754	Oryza sativa	India	127	40	13	9	3	2	402227	377349	322085	294253	185436	149220	96	87771	399323	43.56	21921	19842	4	6	235390	117446	117481	97.52	82.3	47	99.69
IRIS 313-8755	Oryza sativa	Japan	95	30	12	7	6	4	413564	391195	356224	323205	304789	239027	76	65509	411500	43.39	56476	35165	4	5	753649	376113	376066	98.18	84.4	148	99.79
IRIS 313-8757	Oryza sativa	India	94	33	13	10	5	3	402537	381247	343520	320448	231944	168589	75	56883	400508	43.44	36650	24014	4	6	547954	273423	273424	98.2	84.66	110	99.66
IRIS 313-8765	Oryza sativa	Bhutan	105	39	15	9	5	3	423339	404885	356326	308005	246591	180896	91	61585	421745	43.53	35098	30597	4	5	265251	132369	132405	97.84	85.65	50	99.76
IRIS 313-8769	Oryza sativa	Guinea	115	40	19	10	4	2	412379	390608	348631	284968	194640	113854	84	58685	409045	43.47	23346	13869	5	7	456518	227669	227650	98.18	83.08	90	99.89
IRIS 313-8778	Oryza sativa	United States	83	31	14	10	8	2	409021	388921	356792	329616	301422	106334	73	55169	408028	43.52	30597	29908	5	6	224652	112136	112114	97.81	83.29	44	99.83
IRIS 313-8791	Oryza sativa	Indonesia	86	28	10	9	4	1	397174	378414	343870	338500	253063	144121	69	144121	395454	43.46	36650	26708	3	4	270386	134815	134761	97.26	84.71	54	99.69
IRIS 313-8796	Oryza sativa	India	68	24	11	8	5	3	395043	379252	357598	336145	289178	223710	55	87771	393810	43.43	59145	38760	3	4	503381	251221	251188	98.49	84.73	103	99.83
IRIS 313-8812	Oryza sativa	Indonesia	105	37	17	12	4	1	406666	386892	350750	315818	180979	84644	70	84644	403053	43.43	21729	18075	5	8	324473	161872	161886	98.39	79.91	65	99.81
IRIS 313-8813	Oryza sativa	India	77	36	15	10	4	2	417572	401539	356957	321731	223373	162573	67	103886	416494	43.56	30203	18383	4	6	528411	263867	263779	98.37	86.59	102	99.73
IRIS 313-8814	Oryza sativa	Bhutan	113	39	21	9	6	2	419379	395107	357926	277909	229349	106045	90	54127	416981	43.5	25680	17799	6	7	276945	138225	138254	97.84	85.19	53	99.76
IRIS 313-8844	Oryza sativa	India	157	46	21	15	3	0	424536	392536	344168	294251	110234	0	118	47805	420267	43.51	14245	12262	9	11	408924	203982	204041	97.96	82.63	78	99.74
IRIS 313-8859	Oryza sativa	China	106	39	15	11	5	2	401760	379251	334645	304307	201050	117264	86	61042	399598	43.5	26149	17531	5	8	209674	104649	104594	98.13	81.08	42	99.68
IRIS 313-8864	Oryza sativa	Bangladesh	81	35	13	7	5	3	399620	383754	349470	302812	264873	201516	68	87771	398263	43.44	54600	26707	3	5	379597	189501	189423	98.31	83.81	77	99.96
IRIS 313-8876	Oryza sativa	France	113	39	19	12	4	1	411872	390504	355008	308043	185146	56476	80	56476	408536	43.48	23468	16597	5	7	379550	189371	189249	97.26	78.95	74	99.76
IRIS 313-8889	Oryza sativa	China	94	29	12	9	5	2	399773	378311	347138	321059	256110	141523	80	84636	398303	43.46	37974	26707	4	5	333249	166218	166232	97.7	83.94	67	99.66
IRIS 313-8895	Oryza sativa	Thailand	81	34	17	12	3	1	392944	376582	342876	309166	146452	58641	70	58641	391668	43.49	19973	17364	6	8	182387	90978	91018	97.7	86.26	37	99.71
IRIS 313-8900	Oryza sativa	India	79	26	10	8	4	2	399313	379525	348358	335450	270591	205483	66	148628	397925	43.44	56855	28458	2	4	349292	174257	174222	98	85.58	70	99.69
IRIS 313-8909	Oryza sativa	Tanzania	100	33	11	9	4	1	407939	386914	344926	330128	242055	144156	79	144156	405878	43.49	34542	22652	3	5	688266	343417	343388	98.23	83.3	137	99.79
IRIS 313-8914	Oryza sativa	China	70	32	13	9	5	2	396400	382454	351659	322065	257297	144617	60	87771	395347	43.39	36666	26707	4	5	645084	322059	322119	98.5	85.08	132	99.86
IRIS 313-8920	Oryza sativa	India	96	35	14	10	7	2	416149	396168	360331	335396	296405	112088	74	56477	413789	43.46	36180	35165	5	6	426039	212441	212429	98.23	82.14	83	99.83
IRIS 313-8923	Oryza sativa	United States	67	29	12	8	5	3	408764	393172	365102	338947	298989	216297	58	91372	407714	43.45	59416	47527	3	4	758156	378267	378257	98.31	85.49	150	99.91
IRIS 313-8924	Oryza sativa	India	76	31	11	9	4	1	401123	386009	353403	341503	257939	147256	63	147256	399755	43.41	36650	28449	3	4	439595	219426	219302	98.09	85.64	88	99.54
IRIS 313-8935	Oryza sativa	India	90	37	14	10	5	1	412106	395490	356442	326509	252505	89622	68	89622	409813	43.44	35165	34340	4	5	606836	302846	302638	98.26	84.76	119	99.73
IRIS 313-8963	Oryza sativa	Bangladesh	88	32	11	9	5	2	397116	380407	338421	327503	266986	156741	61	87771	394279	43.43	45572	28457	3	5	459499	229060	229112	98.02	84.7	93	99.57
IRIS 313-8976	Oryza sativa	United States	75	30	14	10	7	2	408519	392397	364625	340281	306634	118101	61	59416	407108	43.46	45584	35165	4	5	381103	190177	190205	97.99	81.17	75	99.85
IRIS 313-8980	Oryza sativa	Thailand	79	38	15	12	5	2	396491	382477	330594	314428	222794	116184	68	60896	395418	43.55	26755	15991	5	7	204773	102185	102103	97.31	86.39	41	99.68
IRIS 313-8985	Oryza sativa	Thailand	91	38	16	10	4	2	399546	381829	343767	303983	201927	119255	72	68066	397551	43.44	36650	20787	4	6	428891	214033	213953	97.75	84.54	86	99.69
IRIS 313-8996	Oryza sativa	Vietnam	61	28	10	7	4	2	393202	381442	349289	324537	267494	204137	52	147256	392253	43.45	56881	26707	2	4	635457	317212	317163	98.55	87.45	131	99.87
IRIS 313-8999	Oryza sativa	India	100	37	15	10	6	2	414457	394470	352068	314444	257185	106928	75	56480	411953	43.52	35165	30597	5	6	531461	265333	265334	98.38	84.7	104	99.75
IRIS 313-9002	Oryza sativa	Japan	89	31	14	10	7	2	409933	388005	356135	330529	290527	111434	76	58685	408636	43.47	35165	30597	5	6	257216	128317	128336	97.76	83.6	50	99.74
IRIS 313-9006	Oryza sativa	Thailand	65	30	11	9	4	2	397394	384444	353853	342803	255254	192333	53	104562	396127	43.38	36216	26705	3	4	611043	304980	304928	98.8	83.15	125	99.83
IRIS 313-9019	Oryza sativa	Thailand	120	29	10	7	4	2	409137	379640	346669	323557	276148	212793	109	147256	407926	43.36	65537	36650	2	3	370352	184762	184799	97.93	85.83	73	99.58
IRIS 313-9039	Oryza sativa	Sri Lanka	90	35	13	8	5	2	424720	404350	357410	322327	269378	151227	72	89624	422771	43.56	39351	35157	4	5	276874	138092	138056	98.23	85.48	52	99.46
IRIS 313-9048	Oryza sativa	Bhutan	73	32	12	9	5	3	409712	393189	356673	335903	278307	212545	63	104372	408656	43.42	51697	35165	3	4	892197	445408	445257	98.39	85.68	177	99.87
IRIS 313-9053	Oryza sativa	India	125	40	16	12	6	0	412950	390229	342041	314144	222809	0	94	47125	409841	43.44	27923	17330	6	8	254331	126902	126991	97.77	86.29	49	99.64
IRIS 313-9081	Oryza sativa	Japan	63	30	11	9	6	3	407344	394731	359389	346909	305695	197243	53	90319	406331	43.49	45378	35165	4	5	463378	231247	231236	98.36	84.19	92	99.88
IRIS 313-9111	Oryza sativa	China	117	46	23	12	3	0	398760	379030	332235	247588	93428	0	77	40942	394658	43.39	16683	10222	9	12	543689	271180	271213	98.43	84.18	111	99.74
IRIS 313-9120	Oryza sativa	India	124	37	17	9	5	1	421024	390588	348910	286226	206583	55160	111	55160	419699	43.57	23683	21207	6	7	230039	114709	114701	97.37	82.53	43	99.64
IRIS 313-9140	Oryza sativa	China	70	30	13	10	7	3	406724	391835	362238	344387	304365	165106	58	58181	405531	43.47	45588	35165	4	5	517105	258137	258102	98.41	87.19	103	99.77
IRIS 313-9160	Oryza sativa	Senegal	103	31	10	8	4	2	405452	382171	341435	326647	267471	204111	90	147256	404132	43.45	56855	26710	2	4	274126	136829	136755	97.85	86.59	54	99.58
IRIS 313-9190	Oryza sativa	India	223	46	23	11	4	1	435526	397024	344940	252306	160881	58818	106	58818	423019	43.48	11283	10615	8	11	429008	213641	213609	97.99	79.21	81	99.47
IRIS 313-9193	Oryza sativa	Brazil	90	31	13	9	5	2	410284	389656	358100	334708	273215	146098	76	89622	408795	43.48	43903	35165	4	5	311208	155303	155309	98.02	84.73	61	99.75
IRIS 313-9197	Oryza sativa	India	99	32	12	9	7	3	417783	396723	361815	342198	311378	174062	85	58861	416228	43.54	43645	35165	4	5	339510	169344	169306	97.78	85.67	65	99.67
IRIS 313-9228	Oryza sativa	Japan	70	30	11	9	6	3	407346	392205	357388	344869	305222	196544	60	89622	406289	43.48	45604	35165	4	5	488339	243584	243628	97.77	84.92	96	99.73
IRIS 313-9249	Oryza sativa	Cambodia	104	34	12	10	7	3	419699	396260	361027	348508	306015	165609	95	58685	418742	43.51	46038	35165	4	5	351784	175646	175546	98.1	85.58	67	99.63
IRIS 313-9267	Oryza sativa	Venezuela	72	31	12	10	7	3	407084	391851	356635	344116	304855	165610	60	58685	405833	43.51	45574	35165	4	5	371904	185627	185660	97.94	85.57	73	99.75
IRIS 313-9283	Oryza sativa	Pakistan	80	31	10	9	5	3	399018	382378	344402	339032	275740	212385	64	87771	397324	43.52	59145	36650	3	4	405042	202240	202101	97.85	85.51	82	99.6
IRIS 313-9314	Oryza sativa	Indonesia	110	38	15	12	5	1	398975	378395	332522	309239	202461	56881	73	56881	395138	43.42	26246	16683	5	8	476967	237926	237984	97.92	82.78	97	99.72
IRIS 313-9317	Oryza sativa	Vietnam	81	32	11	9	5	2	397218	380228	341281	326483	269625	164565	67	87771	395770	43.46	41683	26711	3	5	342499	170942	170956	97.83	85.01	69	99.59
IRIS 313-9342	Oryza sativa	Vietnam	151	35	13	10	5	2	431872	393694	353608	333991	266175	144791	139	89622	430523	43.45	40637	35165	4	5	337518	168364	168290	97.38	84.59	62	99.53
IRIS 313-9346	Oryza sativa	Taiwan	70	28	12	9	6	4	405494	388989	357124	336354	296646	231118	60	65509	404411	43.51	50448	34931	4	5	409644	204458	204449	98.07	85.88	81	99.87
IRIS 313-9388	Oryza sativa	Madagascar	137	34	10	9	5	3	415952	383401	341726	336356	276197	212840	119	87810	414076	43.4	61449	36650	3	4	316768	157915	157932	97.68	82.64	61	99.6
IRIS 313-9392	Oryza sativa	India	86	33	14	9	6	3	415010	395804	363078	329512	281314	180668	71	65509	413574	43.55	35165	34884	4	5	311241	155348	155342	97.82	84.89	60	99.63
IRIS 313-9404	Oryza sativa	Bhutan	101	42	13	10	5	3	414091	395517	339356	317063	236534	170772	78	58685	411671	43.57	35165	24774	4	6	448866	224033	224020	98.19	83.45	88	99.75
IRIS 313-9468	Oryza sativa	China	107	28	12	9	7	3	417203	389027	357447	337830	310040	170331	96	58686	416012	43.41	46038	35165	4	5	337919	168677	168644	97.78	84.31	65	99.74
IRIS 313-9506	Oryza sativa	Bhutan	132	48	22	14	2	0	413033	390150	332306	277775	61312	0	89	35165	408566	43.48	15811	13828	9	12	522103	260677	260658	97.74	85.11	102	99.67
IRIS 313-9523	Oryza sativa	Japan	116	39	19	13	5	1	412537	390346	353577	307678	189635	54995	78	54995	408492	43.51	21470	15975	6	9	500751	249940	249877	97.87	83.08	98	99.86
IRIS 313-9551	Oryza sativa	Madagascar	119	45	20	14	3	1	420203	399577	352446	307486	135976	58976	87	58976	417027	43.48	17883	15574	7	9	405673	202409	202333	97.86	83.11	78	99.74
IRIS 313-9555	Oryza sativa	China	250	38	16	12	4	2	457136	392133	354611	326378	190348	125241	228	64697	454865	43.11	21729	20792	6	7	540294	269337	269400	98.02	81.83	95	99.54
IRIS 313-9558	Oryza sativa	Malaysia	72	30	11	7	5	3	408778	393167	358073	330205	301995	236233	60	124553	407546	43.44	55205	35165	3	4	567517	283181	283371	98.45	83.99	113	99.86
IRIS 313-9572	Oryza sativa	Bhutan	85	29	11	9	5	3	397344	380823	346750	331952	275188	211831	59	79155	394687	43.43	59145	36650	3	4	456556	227922	227766	98.09	86.49	93	99.72
IRIS 313-9574	Oryza sativa	Brunei Darussalam	118	37	15	6	4	1	400060	377727	331150	266789	239884	144121	77	144121	396034	43.43	30656	16683	3	5	443738	221261	221159	97.58	82.64	89	99.67
IRIS 313-9593	Oryza sativa	India	90	31	11	8	4	2	402881	381939	349503	331272	266697	203340	71	149503	400942	43.4	53837	26707	2	4	445404	222278	222307	98.12	84.71	89	99.75
IRIS 313-9606	Oryza sativa	Bangladesh	165	46	21	10	5	1	428997	396071	347268	266006	198554	58685	119	58685	424141	43.48	17917	11758	6	9	489506	244168	244042	97.95	81.84	93	99.6
IRIS 313-9629	Oryza sativa	India	82	39	18	11	5	2	419366	402922	366920	318512	225581	117087	71	58686	418179	43.53	30597	21729	5	6	493762	246468	246483	98.44	84.38	95	99.73
IRIS 313-9637	Oryza sativa	Vietnam	126	40	17	10	5	1	417979	396763	347411	301058	229764	105980	80	105980	413412	43.44	27831	21282	5	6	484370	241452	241325	98.18	80.34	94	99.93
IRIS 313-9691	Oryza sativa	Indonesia	123	42	18	13	4	1	412419	390997	343210	308811	155765	58685	84	58685	408549	43.45	21221	18061	7	9	547537	273196	273356	96.78	83.63	106	99.81
IRIS 313-9696	Oryza sativa	Bangladesh	132	28	11	9	5	3	410142	377254	346055	331257	266733	201626	111	85591	407953	43.33	36650	28457	4	5	373000	186030	185974	97.71	84.99	73	99.7
IRIS 313-9724	Oryza sativa	China	70	29	12	8	5	4	408161	392002	362741	336718	296716	261551	59	89118	407036	43.46	56476	50448	3	4	592306	295611	295656	98.42	85.52	118	99.92
IRIS 313-9725	Oryza sativa	China	73	29	11	8	6	3	408010	391748	358481	338864	309925	216254	61	104608	406731	43.48	55169	35165	3	4	353025	176159	176148	97.79	83.83	69	99.81
IRIS 313-9727	Oryza sativa	China	82	29	12	9	5	3	400571	382497	353558	333439	268499	205142	63	87771	398692	43.41	56854	26707	3	5	331276	165304	165225	98.15	82.48	67	99.71
IRIS 313-9730	Oryza sativa	China	159	36	15	10	5	3	419741	383983	348998	312836	234578	171217	139	58905	417731	43.34	26711	20753	5	6	380897	190046	189891	97.96	83.85	73	99.71
IRIS 313-9778	Oryza sativa	Argentina	129	42	17	12	5	1	418556	395102	345907	308271	201954	56167	82	56167	413625	43.58	23645	17811	6	8	573275	285929	285989	98.12	85.21	111	99.64
IRIS 313-9789	Oryza sativa	Japan	72	29	12	10	7	3	406358	388871	357135	344616	304577	165608	62	58685	405318	43.49	46292	35165	4	5	367386	183439	183420	97.51	85.16	72	99.63
IRIS 313-9795	Oryza sativa	Australia	94	31	12	9	6	2	421466	398028	361829	339369	292109	162251	86	105775	420709	43.41	35165	30597	4	5	447548	223236	223284	98.32	85.92	86	99.89
IRIS 313-9800	Oryza sativa	Japan	75	31	12	10	7	3	406777	390983	352480	339961	299914	165609	63	58685	405477	43.49	45588	30211	4	6	393585	196530	196450	97.95	86.04	78	99.74
IRIS 313-9809	Oryza sativa	Sri Lanka	95	34	10	8	5	1	397321	378417	333428	320522	277027	144121	74	144121	395203	43.41	36650	26707	3	4	486428	242770	242717	98.26	84.5	99	99.76
IRIS 313-9811	Oryza sativa	Hungary	96	29	12	9	7	3	415324	392374	357406	336687	308692	180671	85	65509	414218	43.41	35165	35007	4	5	446901	223065	223060	98.27	86.98	87	99.86
IRIS 313-9813	Oryza sativa	Hungary	71	33	13	8	6	4	411937	397033	363282	329797	301602	235840	62	65509	410986	43.51	55169	35165	4	5	554952	277009	277044	98.39	86.73	109	99.69
IRIS 313-9814	Oryza sativa	Hungary	79	29	12	8	5	3	409717	391172	362366	336621	297220	231458	69	124534	408718	43.48	50448	35165	3	4	395701	197441	197469	98.16	86	78	99.8
IRIS 313-9817	Oryza sativa	Netherlands	121	39	20	11	5	1	417326	393166	355348	290934	190629	56477	85	56477	413495	43.48	24430	17331	6	8	589155	294003	293951	98.31	81.48	115	99.84
IRIS 313-9822	Oryza sativa	Venezuela	81	28	10	8	5	3	396552	377883	342203	329307	290060	224953	66	87771	395021	43.47	60517	36650	3	4	292137	145755	145737	97.95	85.33	59	99.85
IRIS 313-9838	Oryza sativa	New Zealand	67	30	12	7	5	3	407980	392534	356053	323212	294970	228613	57	89622	406968	43.45	56476	36146	3	4	610717	304990	304879	98.51	86.98	122	99.83
IRIS 313-9880	Oryza sativa	Hungary	148	36	15	10	5	2	429317	397211	358167	321612	245423	141820	117	91372	426021	43.34	32889	32889	5	5	440448	219745	219802	98.16	83.99	83	99.69
IRIS 313-9884	Oryza sativa	Japan	67	26	10	7	5	4	406242	390286	360682	343502	314965	279800	57	89622	405233	43.42	65509	54995	3	4	518973	258894	259026	98.31	84.72	103	99.86
IRIS 313-9937	Oryza sativa	Italy	70	31	14	10	7	2	408521	392140	362049	337251	293801	115161	60	58685	407433	43.44	35165	30597	5	6	781177	389949	389933	98.53	86.2	155	99.78
IRIS 313-9939	Oryza sativa	Suriname	71	29	11	9	6	2	407880	390707	357363	344844	305140	164063	61	104647	406826	43.49	47525	35046	3	4	385613	192477	192485	98.23	86.84	76	99.63
IRIS 313-9964	Oryza sativa	Georgia	122	33	14	9	6	3	423147	393775	356463	323572	279755	177236	102	65509	421146	43.38	35165	35007	4	5	503375	251162	251215	96.68	82.77	95	99.65
IRIS 313-9978	Oryza sativa	Madagascar	86	37	15	10	4	2	416345	398718	356335	322990	228328	162574	74	103887	415053	43.49	30597	21729	4	5	443268	221277	221313	98.64	85.2	86	99.9
IRIS 313-9989	Oryza sativa	Ivory Coast	82	27	11	9	7	3	412606	393271	363442	352284	329962	201119	60	77344	410430	43.49	36688	34377	4	5	461455	230277	230268	98.34	84.77	91	99.75
W0101	O. rufipogon	India	191	38	19	15	5	0	444529	396666	364781	336860	155460	0	174	37721	442734	42.97	22632	21851	8	9	400435	195745	195037	97.77	75.84	89	99.78
W0102	O. rufipogon	India	140	44	19	14	4	0	432696	398152	348556	308187	131757	0	130	49057	431594	43.25	20209	17014	8	10	501406	245007	243895	97.46	73.85	111	99.83
W0103	O. rufipogon	India	124	46	21	14	3	1	423089	399909	346530	295204	126308	70039	115	70039	422216	43.34	16249	12508	8	10	476474	232536	231512	97.73	78.04	108	99.87
W0106	O. rufipogon	India	207	39	20	15	3	1	455577	401672	371334	339476	143383	76639	193	76639	454144	43.04	19964	17424	7	8	567009	277143	275943	97.32	80.95	122	99.76
W0107	O. rufipogon	India	214	44	20	15	4	0	454218	402718	361400	326926	136949	0	192	39368	451949	42.85	18226	15689	9	10	662883	324171	322947	98.12	77.12	146	99.75
W0125	O. rufipogon	India	235	39	17	13	7	1	474598	413762	372798	350810	261457	58213	223	58213	473235	42.84	27695	27695	7	7	886240	433884	432622	98.38	75.55	188	99.74
W0126	O. rufipogon	India	124	37	17	13	7	0	439796	413731	376388	349701	249105	0	110	47807	438357	43.24	27177	25431	6	7	587864	287093	286077	98.13	75.08	133	99.86
W0128	O. rufipogon	India	261	54	19	12	5	0	470492	406369	329690	281872	168858	0	246	48916	468913	42.95	20563	12923	8	9	583425	284789	283618	97.67	82.45	124	99.7
W0132	O. rufipogon	India	216	58	21	12	2	0	418884	371787	282934	219808	59975	0	193	32245	416887	42.99	11510	7530	11	16	511745	252547	252164	98.8	80.06	130	99.71
W0148	O. rufipogon	India	165	41	21	16	3	0	438494	399520	360693	326874	99006	0	147	38834	436640	43.07	19838	16754	9	11	477592	234193	233446	97.98	81.44	102	99.75
W0149	O. rufipogon	India	147	38	17	12	6	0	445409	408703	366081	337549	232517	0	137	47808	444254	43.29	26005	23275	6	7	580273	284965	284391	98.1	79.69	120	99.87
W0151	O. rufipogon	India	141	34	19	16	4	1	438202	400658	375097	357848	149444	55435	130	55435	437033	43.05	22632	20382	7	9	852434	418058	417279	98.24	80.67	181	99.84
W0152	O. rufipogon	India	198	41	19	15	6	0	450959	399716	360632	335248	193947	0	184	39367	449456	43.04	20057	18114	8	9	569594	279339	278739	97.7	78.46	116	99.83
W0153	O. rufipogon	India	221	37	16	12	4	2	461774	402354	360880	337783	190994	125603	209	64569	460514	42.93	21495	21450	6	7	1012864	496889	495171	97.99	78.74	206	99.9
W0157	O. rufipogon	India	200	70	29	10	0	0	420321	381751	287153	155297	0	0	170	23384	417314	43.62	7587	6276	17	22	385290	188370	187421	96.63	77.23	79	99.67
W0164	O. rufipogon	Thailand	165	37	17	10	5	1	400822	356056	323878	272257	197814	61184	154	61184	399856	42.96	23367	12329	6	8	599531	294435	293717	97.83	78.79	139	99.9
W0168	O. rufipogon	Thailand	137	37	18	13	4	1	428101	394515	355646	326349	186267	92840	125	92840	426844	43.21	19097	18784	6	7	598213	293553	292986	98.19	80.18	129	99.91
W0170	O. rufipogon	Thailand	155	38	20	15	5	0	428492	390320	356101	321293	161960	0	146	37117	427518	43.26	18711	18118	8	10	646938	316899	316339	97.9	79.78	137	99.9
W0171	O. rufipogon	Thailand	121	35	17	9	4	3	441717	413965	381023	328992	241701	205051	109	79879	440508	43.15	36650	20766	4	5	976148	481528	479899	97.86	87.2	214	99.85
W0173	O. rufipogon	Thailand	150	41	15	15	3	1	429820	392868	334639	334639	137617	73729	139	73729	428702	43.21	17193	16760	7	9	635774	310308	309361	98.25	86.85	137	99.99
W0174	O. rufipogon	Thailand	245	42	21	14	3	0	426112	358694	324856	273596	78944	0	233	27425	425209	42.62	13829	13481	10	12	892587	441265	439403	97.37	82.92	187	99.73
W0175	O. rufipogon	Thailand	145	36	16	13	6	1	443812	409474	372095	356049	239944	56815	132	56815	442543	43.11	29096	22683	6	7	764651	377416	376661	97.68	85.02	154	99.95
W0176	O. rufipogon	Thailand	141	40	20	11	6	1	430578	395403	350661	278994	210167	52708	128	52708	429237	43.16	19084	13042	7	9	454597	223397	222657	98.45	88.14	98	99.96
W0180	O. rufipogon	Thailand	252	31	12	9	5	3	452733	382845	348895	328488	268218	204861	237	87771	451263	42.68	36650	26707	4	5	1455181	718793	715846	98.38	84.53	293	99.83
W0234	O. rufipogon	Thailand	123	30	13	9	5	2	410057	379554	347272	318152	257070	146834	111	88193	408872	43.25	36650	26708	4	5	495846	243359	242741	98.04	88.13	113	99.92
W0549	O. rufipogon	India	145	40	14	11	6	2	434169	399765	342984	321515	240519	112385	127	61034	432379	43.3	27207	20618	6	7	460063	225445	224977	98.52	85.15	99	99.96
W0573	O. rufipogon	Malaya	127	37	18	11	5	1	435945	406534	362416	311090	205890	68143	115	68143	434593	43.29	22497	20064	6	7	848538	415417	414104	98.65	87.37	184	99.91
W0574	O. rufipogon	Malaya	164	39	16	10	5	3	445945	405374	359748	318875	241211	179911	153	62026	444802	43.14	30597	21729	5	6	1032544	504684	502270	98.41	87.14	219	99.94
W0576	O. rufipogon	Malaya	208	36	17	11	5	1	433729	381712	346758	304723	210588	60525	189	60525	431950	42.82	23506	18141	6	7	979861	484161	482229	98.01	84.81	207	99.85
W0587	O. rufipogon	Malaya	114	35	15	10	4	2	407764	380266	341202	302999	201963	129670	102	70998	406496	43.26	20840	18474	5	7	430896	211478	210717	98.37	88.39	99	99.93
W0589	O. rufipogon	Malaya	127	42	18	12	5	1	426665	399001	343874	303194	190228	58187	103	58187	424361	43.35	19086	17698	7	8	500309	245509	244718	98.62	87.5	110	99.94
W0590	O. rufipogon	Malaya	459	60	24	13	1	0	439597	369736	286266	207014	38863	0	172	38863	413766	43.14	10964	8364	13	18	543132	262433	261248	98.11	82.71	120	99.97
W0594	O. rufipogon	Malaya	122	37	19	13	4	1	435224	405577	369106	330390	175652	51824	113	51824	434214	43.42	20598	18694	6	8	479081	234434	233822	99.01	88.9	112	99.95
W0606	O. rufipogon	Malaya	166	45	25	16	2	0	415776	380962	339028	274758	66561	0	130	38696	412148	43.32	13053	10873	10	14	293962	141669	141280	98.57	87.61	71	99.85
W0621	O. rufipogon	Burma	142	37	18	8	4	2	428495	393257	358625	290673	227554	143087	133	89107	427578	43.3	36650	21867	4	5	454515	222518	221446	98.65	82.92	108	99.93
W0626	O. rufipogon	Burma	250	56	25	14	2	0	437558	389180	322586	247109	60382	0	144	32115	427207	43.32	12572	10106	12	14	457679	219765	218840	98.84	77.1	105	99.92
W0627	O. rufipogon	Burma	432	56	18	16	1	0	449867	382526	300820	288061	29384	0	167	29384	426204	43.36	13696	12958	11	13	502889	239696	238824	98.95	80.29	115	99.98
W0628	O. rufipogon	Burma	155	39	16	13	5	0	424427	386805	337643	319424	183116	0	147	41760	423528	42.93	24064	17200	7	8	716871	351997	350471	97.5	86.43	143	99.93
W0632	O. rufipogon	Burma	92	34	16	10	3	2	411829	387157	347224	297138	189630	159945	84	97077	411086	43.35	20332	18392	4	6	585727	281149	280203	99.07	89.98	140	99.97
W0638	O. rufipogon	Burma	126	40	19	10	6	0	416028	386703	340367	272987	199891	0	105	43740	413959	43.45	24377	21207	7	8	327712	154155	153569	98.65	86.24	76	99.92
W1080	O. rufipogon	India	137	43	18	13	4	1	429464	397848	339030	307372	169243	53958	122	53958	427845	43.31	21729	14509	6	8	348687	169568	169093	98.74	84.76	79	99.95
W1082	O. rufipogon	India	177	42	19	13	4	1	437820	394370	343302	302168	153637	54847	150	54847	435065	43.29	18798	18031	8	9	380308	185438	184874	98.55	85.56	84	99.91
W1083	O. rufipogon	India	191	49	17	14	5	1	434514	392946	329066	304915	178422	58187	153	58187	430934	43.25	15639	14052	8	10	352192	169100	168562	98.39	83.21	78	99.97
W1084	O. rufipogon	India	145	40	16	11	6	1	431457	397971	347552	310365	235141	58187	121	58187	429040	43.28	30597	23823	6	7	383967	187064	186162	98.43	83.24	86	99.97
W1086	O. rufipogon	India	157	32	15	9	6	2	434755	396095	359302	317054	276312	122107	126	63920	431897	43.25	35265	31298	5	6	433129	212108	211244	98.55	84.78	97	99.91
W1087	O. rufipogon	India	459	50	21	16	2	0	553761	411207	348341	316243	86972	0	439	43558	551646	41.87	12224	14748	13	11	1909828	933582	932262	97.66	82.21	294	99.88
W1092	O. rufipogon	India	168	40	19	13	4	1	434942	393218	345810	304752	154407	58152	151	58152	433103	43.24	20870	15274	7	9	280097	136337	135806	98.2	88.84	62	99.93
W1093	O. rufipogon	India	155	41	15	12	5	1	419845	380124	325557	303989	178748	53101	146	53101	418989	42.87	21044	18424	7	9	1399411	685742	684284	97.44	83.34	284	99.96
W1096	O. rufipogon	India	317	42	17	15	4	1	475821	384396	333288	316589	161878	52773	301	52773	474275	42.27	14060	13795	9	10	1523266	744750	743836	97.43	81.1	272	99.89
W1105	O. rufipogon	India	184	31	13	11	4	2	431253	380219	341482	327927	204171	138262	162	80019	429010	43.23	24642	20757	5	6	379056	183326	182606	98.34	87.89	84	99.94
W1107	O. rufipogon	India	141	30	12	9	6	2	419739	381511	344970	323475	267201	123160	129	62026	418446	43.21	35157	30597	5	6	448979	220245	219452	98.57	85.26	103	99.94
W1111	O. rufipogon	India	181	39	17	12	5	2	445214	400599	353154	315217	210023	115232	160	58187	443226	43.22	19078	18664	6	7	519580	252807	252014	98.43	90.41	114	99.96
W1114	O. rufipogon	India	115	42	20	13	3	0	435786	409405	361881	307360	112698	0	100	45217	434113	43.42	21163	18664	8	9	390585	189781	188860	98.64	83.95	85	99.95
W1117	O. rufipogon	India	108	33	13	10	4	3	404799	376799	336937	314494	214536	177886	100	62425	404034	43.36	36650	18671	4	6	499674	243512	242489	98.61	84.19	117	99.98
W1119	O. rufipogon	India	175	46	20	15	4	0	459871	418606	360981	325963	144831	0	147	46827	457246	43.31	17428	16481	9	10	642462	305413	303549	98.57	86.86	133	99.97
W1121	O. rufipogon	India	158	48	21	15	2	0	412921	378976	314914	265712	73965	0	127	39193	410093	43.36	14150	10394	10	13	459890	217518	216125	98.62	86.57	106	99.97
W1122	O. rufipogon	India	248	40	17	13	5	1	460481	394756	345487	321946	188132	62016	235	62016	459161	42.68	19352	19352	8	8	1045751	514811	513716	98.35	81.34	208	99.7
W1124	O. rufipogon	India	145	35	17	12	5	0	418999	379451	345707	313939	193283	0	138	48034	418373	43.37	23441	20174	6	8	562997	269010	267844	98.42	90.01	128	99.97
W1126	O. rufipogon	India	208	40	18	12	4	1	441206	389006	348612	308565	160841	59172	195	59172	439850	42.88	21729	20521	7	8	796192	391902	391163	98.24	80.24	165	99.88
W1161	O. rufipogon	Sri Lanka	144	40	20	12	4	0	429517	395907	353856	291971	162065	0	115	45152	426844	43.42	20007	15175	7	9	391324	186658	185790	98.65	79.31	87	99.97
W1214	O. rufipogon	Philippines	201	31	11	9	4	2	436801	383423	344229	331238	248588	181416	190	119928	435544	42.84	36604	30568	3	4	885227	435262	433669	97.79	88.84	181	99.9
W1547	O. rufipogon	Thailand	184	38	15	14	6	0	435124	390469	344988	339412	208550	0	172	49456	433746	43.18	23732	21392	7	8	641595	310556	308878	98.62	90.26	145	99.99
W1550	O. rufipogon	Thailand	251	36	14	10	4	1	456564	390239	356227	331572	221472	124147	235	124147	454984	42.59	22683	21729	5	6	1127753	554144	553000	98.16	80.6	223	99.78
W1551	O. rufipogon	Thailand	160	37	15	13	5	1	426039	385537	337847	321270	198092	72289	143	72289	424233	43.27	21222	16759	6	8	468747	227102	226328	98.59	88.8	108	99.93
W1552	O. rufipogon	Thailand	195	41	15	11	6	0	455971	413595	356879	323928	237196	0	159	48489	452500	43.25	26138	21163	6	7	505638	242848	241956	98.29	89.09	108	99.94
W1558	O. rufipogon	Thailand	174	39	17	13	4	2	435774	390580	345031	312893	172527	112029	166	58076	434948	42.97	18977	16779	7	8	774614	382421	380105	97.82	84.8	155	99.88
W1559	O. rufipogon	Thailand	151	39	15	9	3	1	424417	385162	341047	297174	184231	123289	142	123289	423533	42.99	20421	18437	5	6	1016368	500881	496068	96.82	88.99	210	99.96
W1560	O. rufipogon	Thailand	180	40	16	13	5	1	444173	401992	358468	337262	207417	61693	157	61693	441952	43.15	23551	20162	6	7	474359	228644	227909	98.68	89.03	105	99.97
W1668	O. rufipogon	India	116	33	13	8	5	3	419423	392015	353393	315849	266942	203868	98	94261	417789	43.33	35165	27909	4	5	403148	192210	191607	98.36	88.2	92	99.97
W1669	O. rufipogon	India	83	34	14	11	6	3	430258	410095	371688	355669	288494	195778	71	73375	429035	43.36	36688	30597	4	5	727844	358666	358388	98.47	87.19	176	99.97
W1677	O. rufipogon	India	346	50	19	14	4	0	470224	392014	322353	287898	112613	0	271	32346	463107	43.11	17286	16532	10	11	397693	187464	186835	97.55	83.85	81	99.91
W1679	O. rufipogon	India	183	47	21	14	3	1	434107	391437	328494	283785	107502	51730	150	51730	431019	43.34	15681	14535	9	11	390628	187126	186359	98.4	88.58	86	99.95
W1683	O. rufipogon	India	450	45	18	12	6	1	550145	411257	360116	317973	231386	67005	437	67005	548891	41.9	15809	18416	9	7	2523532	1245337	1236585	97.85	85.38	415	99.91
W1685	O. rufipogon	India	181	42	19	13	2	1	433542	391415	340495	303177	108553	61694	146	61694	430436	43.25	18970	18695	8	9	335173	158552	157742	98.06	87.4	73	99.95
W1687	O. rufipogon	India	149	42	17	11	6	0	418773	380036	331076	289147	209107	0	138	45220	417665	43.38	29421	19872	6	8	810599	390262	388394	98.58	85.55	186	99.93
W1690	O. rufipogon	Thailand	176	41	17	13	4	0	417550	373936	327057	299858	142596	0	146	48577	414666	43.36	21722	19128	7	9	457256	219354	218350	98.45	88.43	104	99.93
W1698	O. rufipogon	Thailand	151	39	18	12	5	0	418338	384253	336349	291885	184772	0	126	46917	416159	43.33	16760	15531	7	9	528054	252728	251626	98.56	86.46	121	99.93
W1715	O. rufipogon	China	527	53	17	12	5	1	555174	395951	331461	296281	184473	68086	502	68086	552586	41.97	12168	17962	11	8	1232677	602960	601827	97.74	82.07	214	99.56
W1716	O. rufipogon	China	215	52	13	11	5	1	445876	392731	309645	297768	187697	54665	186	54665	442602	43.06	22688	19331	7	8	868321	423938	423407	95.52	77.14	181	99.89
W1718	O. rufipogon	China	133	36	15	10	6	1	421930	388788	344470	300619	231356	58185	118	58185	420598	43.36	27909	21207	6	7	503015	239394	238600	98.59	86.72	115	99.95
W1724	O. rufipogon	China	120	37	17	13	6	1	405024	374732	328430	303378	202738	60695	105	60695	403469	43.48	25208	14760	6	9	579750	279688	278329	98.47	89.55	132	99.93
W1725	O. rufipogon	Thailand	602	72	20	14	4	0	599552	421255	327351	287226	123870	0	566	32699	595983	41.75	7337	14572	16	11	2470114	1206940	1205390	97.58	80.54	398	99.72
W1726	O. rufipogon	Thailand	156	40	18	14	5	0	416940	380420	335561	306242	179269	0	126	48285	414165	43.32	16760	15170	7	9	464278	225172	224114	98.51	83.44	103	99.98
W1727	O. rufipogon	Thailand	141	38	15	10	5	1	416552	385093	335411	300471	220672	75500	118	75500	414175	43.32	29282	16760	5	7	627216	300519	299679	98.75	88.69	141	99.94
W1731	O. rufipogon	India	131	36	18	13	4	2	427184	394467	357239	320588	175279	120447	119	61689	425989	43.24	19838	17428	6	8	622572	304092	302978	98.57	87.16	135	99.96
W1732	O. rufipogon	India	139	44	22	15	3	1	434433	405041	360784	310096	122874	72440	113	72440	431690	43.39	17428	16176	8	10	536405	260399	259706	98.76	85.85	115	99.95
W1735	O. rufipogon	India	127	44	19	10	5	1	428337	398211	342116	278699	197220	58187	114	58187	426932	43.35	21729	14678	6	8	608647	295211	293801	98.45	83.91	131	99.95
W1736	O. rufipogon	India	114	43	19	14	3	1	415784	388891	345219	305816	128239	64629	106	64629	414986	43.27	17045	15778	8	10	482825	231360	230502	98.2	89.66	106	99.99
W1738	O. rufipogon	India	139	33	15	13	6	1	434148	393899	360674	348298	230362	61694	129	61694	433089	43.22	25593	22632	6	7	683793	333597	332265	98.64	83.76	145	99.94
W1739	O. rufipogon	India	122	36	20	13	5	1	427676	404813	374048	331445	186647	55350	96	55350	425459	43.41	22680	20200	7	8	483887	233218	232761	98.4	81.43	127	99.88
W1740	O. rufipogon	India	100	39	18	12	5	1	428946	408703	367147	323427	213365	60067	77	60067	426837	43.44	20792	20050	6	7	579592	280246	279665	98.49	80.03	151	99.87
W1741	O. rufipogon	India	132	36	16	11	6	2	432562	402956	362539	328555	255297	122093	105	62026	430025	43.38	33669	30597	5	6	486690	234493	234054	98.56	80.34	126	99.89
W1742	O. rufipogon	India	86	37	17	9	6	1	439952	421798	376040	319503	280003	67846	69	67846	438321	43.44	36650	36650	5	5	522686	252294	251630	98.45	79.24	133	99.9
W1746	O. rufipogon	India	104	43	18	10	5	1	416939	396106	340701	284131	200317	58183	82	58183	414933	43.53	24400	21828	6	7	626230	303804	301932	98.08	82.72	158	99.93
W1747	O. rufipogon	India	86	37	17	10	5	3	420567	402646	361045	310547	240758	175004	70	60059	419036	43.42	35157	21729	4	6	419289	202832	202446	98.5	80.38	112	99.9
W1748	O. rufipogon	India	146	51	18	12	5	1	442306	409269	337225	295757	184221	59218	124	59218	440255	43.44	21729	19548	7	8	1822254	875657	870391	98.3	86.47	434	99.98
W1749	O. rufipogon	India	133	36	17	14	5	0	427077	397144	363270	345292	174815	0	107	46727	424573	43.32	22632	21851	7	9	418636	202567	202084	98.48	81.5	110	99.94
W1750	O. rufipogon	India	107	35	18	14	4	1	422665	399886	368851	344605	180832	79873	82	79873	420347	43.28	21851	20258	6	7	617381	298504	297806	98.48	80.45	164	99.91
W1753	O. rufipogon	India	156	36	18	14	5	0	431140	396831	368241	345700	178403	0	114	46864	427415	43.32	22632	21851	7	8	424418	205117	204702	98.81	85.3	111	99.89
W1754	O. rufipogon	India	99	28	13	11	4	2	423006	399575	373659	360753	229228	162336	76	96667	420778	43.3	29371	22632	4	5	675536	327409	326827	98.72	83.81	180	99.91
W1757	O. rufipogon	India	409	41	13	10	6	2	522586	410941	361246	342192	282912	120209	363	62026	518493	42.58	31292	34723	6	5	1195307	581458	580394	99.16	86.9	245	99.87
W1759	O. rufipogon	India	274	50	18	9	5	1	469045	405267	330664	262231	202913	62026	250	62026	466693	43.22	16477	10991	7	8	872624	425147	423152	98.71	81.25	198	99.85
W1761	O. rufipogon	India	163	36	16	12	4	1	432652	398829	357760	329636	182138	65669	122	65669	428920	43.22	22632	21851	6	7	385834	187594	187282	99.08	86.82	94	99.95
W1766	O. rufipogon	India	300	47	19	11	3	2	470616	391852	338916	283047	149915	110050	281	55758	468961	43.19	20802	16240	7	8	920153	441449	439279	98.54	83.24	206	99.94
W1777	O. rufipogon	India	105	43	18	10	3	1	426448	407245	354479	294654	166694	89624	77	89624	424008	43.41	21204	18784	6	7	1225820	601583	598192	98.31	84.56	310	99.95
W1780	O. rufipogon	India	55	29	13	9	5	2	391529	378869	350389	320378	265086	146865	47	77670	390816	43.48	39635	33678	4	5	978576	480525	478933	98.94	88.03	272	99.97
W1782	O. rufipogon	India	162	38	17	13	6	3	463293	423435	387661	363966	276095	177502	140	60388	461135	43.19	31346	31346	5	5	1309036	642459	639702	98.89	86.8	307	99.93
W1787	O. rufipogon	Thailand	191	40	13	11	5	1	437048	394946	346050	335011	233510	75559	158	75559	434070	43.27	30597	23968	5	6	635738	308716	308056	99.06	85.34	154	99.95
W1788	O. rufipogon	Thailand	331	37	13	10	6	2	482390	395349	349553	328892	270278	132274	284	75501	478084	42.81	30597	25431	5	6	856607	416356	415571	98.94	84.8	189	99.8
W1790	O. rufipogon	Thailand	71	32	13	9	7	3	415317	398713	364884	339553	309073	169827	59	58181	414121	43.31	45575	35165	4	5	2555310	1252951	1243496	98.62	86.69	669	99.96
W1792	O. rufipogon	Thailand	298	32	12	9	5	3	465710	388782	353506	333142	267322	203268	259	87771	462142	42.84	36650	27404	4	5	835805	406598	405775	98.98	86.53	190	99.89
W1794	O. rufipogon	Thailand	147	36	15	13	4	1	418015	385754	340612	325853	170276	58668	113	58668	414884	43.25	21729	19832	6	8	587693	285508	284874	99.03	85.28	149	99.95
W1795	O. rufipogon	Thailand	147	33	17	11	5	1	412422	377918	347356	302548	203859	60972	118	60972	409718	43.25	19996	19870	6	8	593996	288937	288302	98.92	85.86	151	99.96
W1798	O. rufipogon	Thailand	308	35	17	10	4	2	471490	385013	350725	299059	193789	130371	284	71703	469264	42.85	19905	19870	6	7	827948	405547	403004	98.2	85.68	189	99.86
W1802	O. rufipogon	Bangladesh	147	39	16	10	5	1	423113	392276	339579	294656	209762	62016	124	62016	420949	43.24	21097	19351	6	7	497332	241779	241372	98.96	85.72	124	99.95
W1804	O. rufipogon	Sri Lanka	200	39	17	8	5	2	437698	386683	342747	276986	222408	120199	169	62016	434998	43.14	30230	23274	5	6	1191518	583891	581481	98.85	86.17	296	99.89
W1806	O. rufipogon	Sri Lanka	178	46	17	10	6	1	427750	387391	329329	284778	217671	54239	153	54239	425361	43.23	27793	16664	6	8	550516	261606	260200	98.68	80.6	143	99.9
W1809	O. rufipogon	Sri Lanka	104	45	19	14	7	0	430675	410780	361276	325987	206721	0	84	34810	428767	43.39	23403	21521	8	9	569952	273499	272187	98.76	81.68	148	99.93
W1810	O. rufipogon	Sri Lanka	239	36	14	10	5	2	449735	388504	338835	311060	219767	124072	216	72874	447611	43.04	21341	19896	6	7	641456	314117	312951	98.91	84.66	154	99.89
W1811	O. rufipogon	Sri Lanka	101	39	22	15	8	0	423712	406278	377142	334957	221025	0	71	30597	421054	43.41	25431	20003	8	10	537290	255935	254694	98.81	82.81	142	99.92
W1818	O. rufipogon	Bangladesh	414	54	19	11	5	0	481765	370762	305990	245214	161168	0	357	46876	477018	43.05	10121	9043	11	12	685381	314117	311990	97.15	79.37	151	99.92
W1819	O. rufipogon	Bangladesh	183	39	16	12	7	1	436904	393432	339144	312315	246941	63393	150	63393	433825	43.26	27264	25756	6	7	517797	247365	245929	98.76	80.62	132	99.9
W1824	O. rufipogon	Bangladesh	113	31	14	7	5	3	407795	381675	349103	298761	268680	206996	97	85253	406322	43.43	55521	27845	3	5	440936	214205	213228	98.67	86.01	121	99.93
W1832	O. rufipogon	Thailand	84	32	14	11	5	1	412454	395781	360683	342018	231523	75501	59	75501	410128	43.44	30597	24434	5	6	529253	256663	255442	98.63	84.09	144	99.89
W1844	O. rufipogon	China	176	44	22	15	3	1	448874	409885	363307	312975	132246	54222	145	54222	446233	43.28	15754	14329	8	10	515975	250985	249677	98.49	85.41	129	99.93
W1849	O. rufipogon	Thailand	75	39	13	11	6	1	413721	398372	342270	329997	259749	62016	63	62016	412523	43.39	31160	30230	5	6	2351916	1150572	1145252	98.21	85.12	615	99.98
W1850	O. rufipogon	Thailand	188	36	16	11	6	1	445416	396805	357755	321788	242335	62016	169	62016	443469	43.23	30230	19899	6	7	1334981	637086	636028	98.58	82.48	320	99.92
W1852	O. rufipogon	Thailand	165	35	16	12	5	1	435184	397338	353685	323862	205656	57625	143	57625	433256	43.32	21392	20477	6	7	494070	240457	239424	98.71	86.16	128	99.87
W1853	O. rufipogon	Thailand	120	38	20	14	4	1	417141	392802	357508	311600	157266	64537	101	64537	415505	43.31	18344	16418	7	9	471015	229222	228067	98.63	87.03	127	99.96
W1854	O. rufipogon	Thailand	248	49	16	10	6	1	439629	370457	313517	271195	222192	59426	227	59426	437778	42.98	25841	13326	6	8	1368137	649598	648264	98.44	86.5	330	99.92
W1857	O. rufipogon	Thailand	162	39	16	12	5	2	446269	407163	365705	342014	231831	117318	141	61578	444327	43.33	30597	21703	5	6	1698105	817894	816842	99.05	83.31	410	99.93
W1858	O. rufipogon	Thailand	122	30	14	9	4	1	408195	382155	352881	315376	223101	124112	96	124112	405830	43.35	26708	19896	4	6	373567	181494	180794	98.69	86.09	103	99.87
W1859	O. rufipogon	Thailand	82	41	15	12	6	0	402495	388616	332291	309502	220245	0	61	44285	400564	43.38	26707	18461	6	8	879487	402263	401522	96.88	83.63	223	99.97
W1862	O. rufipogon	Thailand	257	34	14	9	5	2	455497	385721	352560	313903	244677	146894	228	88226	452853	42.85	26711	21729	5	6	691578	336086	335674	98.85	83.62	166	99.92
W1865	O. rufipogon	Thailand	187	44	21	13	5	0	437399	400557	359045	300745	177710	0	135	43417	432783	43.36	17449	15071	7	9	466238	225515	224392	98.59	82.91	120	99.87
W1866	O. rufipogon	Thailand	87	31	13	11	6	1	406529	388682	355301	343509	258378	75501	63	75501	404342	43.42	36217	25431	4	6	528409	256760	255560	98.71	86.4	146	99.95
W1870	O. rufipogon	Thailand	204	33	14	11	5	2	461452	400113	364524	343380	242973	142403	175	87052	458844	42.92	25488	22632	5	6	1082039	524752	524002	98.68	83.23	256	99.94
W1879	O. rufipogon	Thailand	125	35	14	12	4	2	413257	384962	339691	326773	191222	127864	101	70994	410997	43.4	24947	18732	5	7	487533	236918	235782	98.65	85.07	133	99.88
W1880	O. rufipogon	Thailand	252	36	13	8	6	2	453285	383634	339224	308273	275779	123701	230	65518	451199	42.88	36650	36650	5	5	959305	466705	466227	99.12	86.6	233	99.96
W1881	O. rufipogon	Thailand	137	38	22	15	3	0	420632	389694	346022	294819	104497	0	108	38560	418008	43.56	16176	12722	9	11	553665	264104	262551	98.71	82.78	146	99.94
W1882	O. rufipogon	Thailand	222	40	14	12	5	2	448447	387295	338141	323343	219152	123916	197	65244	446168	43.03	22683	17369	6	7	496184	241911	241622	98.74	83.38	121	99.93
W1884	O. rufipogon	Thailand	226	38	17	10	4	2	436035	378980	339229	293719	190524	123810	204	65623	433845	43	19331	17124	6	7	558378	271758	271490	98.86	85.24	140	99.89
W1890	O. rufipogon	Thailand	329	32	13	12	6	2	473902	375123	334809	329439	236564	116430	300	65631	471227	42.61	25072	22315	6	7	911633	442581	442112	98.9	84.78	211	99.91
W1891	O. rufipogon	Thailand	168	28	10	8	5	3	421136	376500	344118	329320	285650	222726	157	87779	420000	43.09	58672	36216	3	4	682554	332951	332553	99.17	85.14	178	99.96
W1893	O. rufipogon	Thailand	172	38	19	15	3	1	422204	381323	336497	307767	122581	54728	145	54728	419851	43.55	16176	15665	8	10	603377	290288	288463	98.79	84.31	160	99.92
W1945	O. rufipogon	China	281	43	18	13	5	1	456711	387522	331207	294409	186715	62026	232	62026	452163	43.53	17453	12929	8	9	499895	232370	230874	98.08	85.01	119	99.92
W1952	O. rufipogon	China	99	31	12	11	8	0	398296	370515	337315	331765	293808	0	84	48848	396698	43.34	33290	30597	5	7	588474	286656	286326	98.43	86.23	160	99.99
W1958	O. rufipogon	China	208	64	24	14	0	0	410462	366885	259049	193205	0	0	172	20409	407222	44.03	7592	5829	16	22	270018	126871	126170	97.97	84.37	71	99.91
W1959	O. rufipogon	China	94	34	14	10	6	2	427744	405578	368609	342355	279056	147978	75	85225	425992	43.39	32461	27129	4	5	461040	221458	220416	98.57	86.45	119	99.89
W1963	O. rufipogon	China	110	31	18	15	3	0	413059	382344	352107	334889	122131	0	88	44293	411033	43.45	20975	19060	7	9	716785	343032	341100	98.51	87.24	192	99.9
W2198	O. rufipogon	China	449	49	19	13	3	0	535527	391054	336298	288564	108705	0	434	38760	533915	42.05	13161	15704	12	10	1057623	517322	515177	98.24	87.48	195	99.98
W3002	O. rufipogon	China	530	57	27	14	1	0	519945	391043	319594	229002	25872	0	421	25872	509743	42.79	9429	9899	17	16	251256	113096	112579	96.21	78.19	49	99.94
W3004	O. rufipogon	China	291	46	23	15	3	0	457103	389037	337029	276071	93929	0	237	33746	452348	42.96	13213	10918	11	13	682186	324045	322571	98.63	88.34	164	99.92
W3005	O. rufipogon	China	250	43	16	12	4	1	441510	394902	337393	307081	165552	58712	147	58712	432962	43.33	21365	19932	7	8	459800	212573	211316	98.61	83.27	112	99.97
W3006	O. rufipogon	China	217	39	22	13	4	0	459774	407773	366163	291276	142716	0	178	41648	456316	43.22	17077	16883	9	10	484282	233352	232734	98.92	85.24	116	99.86
W3007	O. rufipogon	China	366	42	16	12	5	1	498101	390543	338274	311875	215947	58187	336	58187	495404	42.64	16176	16176	7	7	463870	218014	217196	98.14	85.69	100	99.95
W3009	O. rufipogon	China	400	49	17	13	3	1	496551	403124	318589	286194	114103	56391	310	56391	488653	42.91	17798	17798	10	10	355936	163568	162806	97.98	81.8	76	99.95
W3010	O. rufipogon	China	348	36	14	10	3	2	477671	387806	336758	307598	183101	146451	285	87779	472005	42.88	20753	20753	6	6	666637	311768	310476	98.38	85.04	151	99.91
W3011	O. rufipogon	China	315	55	18	13	3	0	449064	387134	296853	260198	96661	0	190	35157	438109	43.29	14901	11826	10	12	305309	147597	147278	98.72	80.94	76	99.95
W3012	O. rufipogon	China	725	51	19	11	4	1	486154	375560	316728	261913	156790	64544	268	64544	447151	43.05	16089	11448	8	10	368490	171646	171027	98.23	79.71	87	99.96
W3013	O. rufipogon	China	242	44	22	12	4	0	440780	377252	331766	262635	133621	0	212	40668	438099	42.98	13041	10791	9	11	478176	227483	226700	98.7	80.5	119	99.94
W3014	O. rufipogon	China	141	42	15	11	5	1	416870	387788	333236	309182	211989	87779	101	87779	413698	43.29	27887	19870	5	7	561498	254153	252981	97.44	81.08	141	99.93
W3015	O. rufipogon	China	293	45	15	12	5	0	454517	381972	320393	302100	188884	0	250	46938	450434	42.8	19996	18474	7	8	599243	288100	287125	98.83	84.72	146	99.9
W3017	O. rufipogon	China	214	37	11	11	6	1	440216	383392	334161	334161	259724	69138	187	69138	437678	42.93	33290	31073	5	6	629687	303019	302304	98.8	82.16	159	99.94
W3018	O. rufipogon	China	186	35	15	11	6	2	435624	390901	351460	322623	250248	121708	148	63521	432261	43.18	31046	29423	5	6	469079	225285	224461	98.66	80.98	119	99.93
W3020	O. rufipogon	China	556	56	23	13	2	0	469130	369635	301500	228553	59574	0	263	33825	443581	42.95	10624	9486	13	15	375416	172575	171457	97.96	79.46	89	99.96
W3021	O. rufipogon	China	210	37	19	14	4	0	430596	375583	337238	301428	133661	0	189	48185	428671	43.12	20134	16293	8	10	328848	158285	157549	98.19	88.06	83	99.98
W3022	O. rufipogon	China	233	39	17	12	4	0	436181	374516	324793	286652	151427	0	210	47950	434156	43.03	21941	15146	7	9	375027	178821	178177	98.47	80.98	94	99.93
W3023	O. rufipogon	China	197	36	17	13	6	0	427049	377010	334133	305634	195206	0	176	48184	425217	43.12	22832	17962	7	9	303338	141678	140895	98.14	85.98	76	100
W3027	O. rufipogon	China	112	31	15	11	7	2	424562	393398	362877	337614	283131	115161	102	58685	423429	43.25	30597	28722	5	6	955443	461868	458045	98.34	82.04	198	99.96
W3028	O. rufipogon	China	82	35	17	14	6	1	412962	394540	357873	339792	218266	50448	72	50448	411878	43.39	27909	20589	6	8	544250	262274	259738	97.81	81.96	114	99.91
W3030	O. rufipogon	China	444	53	23	15	4	0	518606	409818	346763	286172	147095	0	366	49935	511108	42.63	11058	11592	13	12	215688	105454	105402	97.84	80.58	46	99.89
W3031	O. rufipogon	China	157	32	14	11	5	3	442704	406826	368269	346923	254170	180919	120	62711	439462	43.2	36601	36601	5	5	374198	183406	183372	99.03	82.96	95	99.93
W3033	O. rufipogon	China	161	34	15	12	3	1	449730	411609	364740	341161	187962	99473	136	99473	447460	43.44	20497	20176	5	6	404723	196759	196596	99.08	83.25	101	99.79
W3034	O. rufipogon	China	130	36	15	11	6	1	419573	390212	351225	323770	237675	56447	97	56447	416532	43.38	28255	20829	5	7	419266	205111	205003	98.69	83.78	112	99.94
W3038	O. rufipogon	China	122	32	16	12	4	3	420938	391457	356857	327159	210466	179869	106	62026	419404	43.4	30597	18688	4	6	283311	138917	138792	98.89	83.25	75	99.87
W3040	O. rufipogon	China	84	29	9	8	6	2	399457	381411	343542	337952	309801	148777	57	79643	396879	43.38	49675	35157	3	5	417016	204921	204724	98.9	83.92	118	99.95
W3041	O. rufipogon	China	94	30	10	9	5	2	406080	382113	341153	335545	276766	147570	79	79133	404690	43.36	48905	48905	4	4	835237	396106	389571	97.66	81.31	179	99.95
W3042	O. rufipogon	China	117	35	13	11	8	1	408564	381265	342980	328067	281928	51558	96	51558	406634	43.3	30341	27802	6	7	349999	165661	163443	97.12	78.6	74	99.9
W3043	O. rufipogon	China	136	36	16	12	5	2	422720	393104	355548	327477	232940	120209	109	62026	420220	43.28	30597	18127	5	6	447306	210958	207588	97.71	78.79	92	99.94
W3044	O. rufipogon	China	131	36	14	11	5	3	427851	395387	351394	328980	245972	179897	117	62026	426426	43.29	34922	31153	4	5	998646	469156	460279	97.57	83.83	202	99.97
W3045	O. rufipogon	China	114	31	10	8	6	2	407981	379419	342626	331364	290790	151980	94	82678	405948	43.35	32380	30597	4	5	407610	192812	189776	96.91	80.4	85	99.95
W3046	O. rufipogon	China	107	30	10	9	6	2	407495	382442	346291	340642	293421	148771	90	79637	405873	43.29	34723	30597	4	5	872685	411300	404342	97.6	77.32	187	99.97
W3047	O. rufipogon	China	109	35	15	12	5	2	441048	414757	374659	354282	231256	145125	99	87363	439982	43.32	25431	22684	5	6	787278	371803	365816	97.81	79.16	156	99.93
W3048	O. rufipogon	China	195	43	18	14	4	1	447093	400841	353994	325678	172227	58669	169	58669	444688	43.13	18782	17565	7	8	1077466	507242	498183	97.67	84.55	210	99.88
W3049	O. rufipogon	China	220	37	17	13	6	1	471262	413025	381041	354927	238156	62015	208	62015	470014	43.05	25431	22634	6	7	658194	310567	305122	96.45	82.77	118	99.97
W3050	O. rufipogon	China	111	36	17	13	6	1	422352	397508	362700	337878	224200	58181	99	58181	421122	43.27	26616	22376	6	7	523002	246971	243390	97.27	84.1	107	99.95
W3051	O. rufipogon	China	130	42	20	15	3	0	440704	413599	373326	334706	107769	0	109	45976	438795	43.23	22540	18672	8	10	1001714	470542	461974	97.71	82.85	198	99.96
W3052	O. rufipogon	China	214	40	20	13	5	0	464681	411399	363977	313294	183567	0	195	46030	462863	43.15	17975	17975	8	8	541317	251756	247720	96.52	81.82	98	99.94
W3053	O. rufipogon	China	170	35	15	12	8	0	432608	394188	353590	333973	275870	0	135	45630	429397	43.27	30597	27909	6	7	310616	149761	149623	98.92	84.83	80	99.93
W3054	O. rufipogon	China	674	57	19	15	3	0	506242	387448	308780	278569	110498	0	323	43613	475386	42.93	12120	12120	12	12	308852	144357	143990	98.06	79.31	70	99.89
W3057	O. rufipogon	China	211	40	20	11	4	2	446656	398012	362054	294956	183195	108762	166	58670	442454	43.26	20440	14952	6	8	265849	128733	128508	98.32	83.53	66	99.96
W3058	O. rufipogon	China	257	47	17	12	5	0	453577	401929	334334	297606	172746	0	178	44085	446246	43.27	20903	20496	8	9	264467	124885	124618	98.32	83.6	64	99.95
W3059	O. rufipogon	China	301	46	14	9	5	1	458883	388926	321676	284010	219434	58157	254	58157	454602	43.05	23948	19996	6	7	280217	133179	132902	97.86	84.92	67	99.94
W3060	O. rufipogon	China	131	34	12	9	7	2	424017	397037	353741	335849	309558	140710	83	75470	419525	43.43	36688	34377	4	5	341589	158070	157792	98.12	82.7	87	99.97
W3061	O. rufipogon	China	359	55	23	11	2	1	457619	391608	317512	226062	90734	50722	210	50722	443951	43.22	10215	9700	11	13	187143	87808	87555	97.88	81.08	45	99.92
W3062	O. rufipogon	China	97	36	15	12	6	2	423539	401087	355473	337113	236895	116814	77	61578	421602	43.45	27365	21705	5	7	375741	176170	175931	98.1	85.41	96	99.94
W3063	O. rufipogon	China	225	49	18	13	4	1	442809	398064	317769	285182	154238	55236	154	55236	435787	43.35	16176	10963	8	10	194880	94959	94859	98.32	84.19	49	99.96
W3065	O. rufipogon	China	261	51	19	14	5	0	456544	400617	334680	301710	162021	0	189	36650	449821	43.14	15918	14911	9	10	452058	211190	209304	96.18	81.32	81	99.97
W3066	O. rufipogon	China	228	49	22	12	4	0	447608	394640	338476	261782	124476	0	194	34734	444219	43.17	16683	12756	9	11	305858	145054	144038	95.78	82.65	56	99.95
W3067	O. rufipogon	China	147	32	13	10	6	3	439398	402130	372098	353965	292140	199425	134	75649	438163	43.23	36687	30597	4	5	617783	297903	295493	97.63	87.43	121	99.93
W3068	O. rufipogon	China	139	35	13	9	6	2	427412	395304	352717	325198	278722	154735	106	96199	424275	43.34	34709	27159	4	5	307696	145185	144166	97.3	83.31	61	99.99
W3069	O. rufipogon	China	166	42	17	11	6	1	441920	405643	359175	314913	235873	58965	139	58965	439453	43.25	27819	19892	6	7	409760	197863	196212	97.35	85.18	80	99.98
W3070	O. rufipogon	China	235	37	17	12	5	1	468153	407305	370883	334849	206549	60988	222	60988	466854	42.94	21671	21671	7	7	546713	262718	260975	97.06	86.67	99	99.94
W3071	O. rufipogon	China	117	39	18	13	4	2	428642	399401	353166	318255	180843	117696	106	59514	427539	43.29	18614	16057	6	8	501471	241337	239585	97.07	86.89	100	99.94
W3072	O. rufipogon	China	182	30	12	10	6	3	450205	398590	366115	354454	292549	199277	168	75470	448799	43.15	36688	31153	4	5	678198	326785	324002	97.8	84.87	130	99.95
W3073	O. rufipogon	China	86	25	10	8	5	3	402024	378165	346400	330732	287068	223710	75	87771	400896	43.31	59145	36650	3	4	702583	339437	336759	98	81.85	152	99.95
W3074	O. rufipogon	China	160	37	15	12	5	1	434673	389762	347168	327362	210334	92713	151	92713	433784	43.14	22461	20852	6	7	388309	187671	186575	97.57	86.27	77	99.97
W3075	O. rufipogon	China	260	46	22	11	3	0	452749	384749	332330	242038	101275	0	244	36650	451136	43.13	15146	9759	10	12	124920	58971	58920	96.38	84.25	29	99.91
W3079	O. rufipogon	China	105	37	18	11	4	1	413660	391800	358857	305675	176306	73560	80	73560	411215	43.38	20542	19331	6	8	404435	195343	194980	98.6	84.65	109	99.98
W3080	O. rufipogon	China	227	38	13	9	5	2	446581	391725	343650	315053	237121	136644	184	73046	442572	43.1	26339	23544	5	6	302592	140830	140527	98.01	83.38	73	99.97
W3082	O. rufipogon	China	182	32	15	8	4	3	441122	392767	360162	305933	228634	191984	160	73046	438887	43.18	36650	23544	4	5	316890	154061	153673	98.41	88.43	80	99.95
W3084	O. rufipogon	China	263	39	14	12	5	0	437148	371446	316254	300113	183465	0	221	45704	433441	43.09	20785	16848	7	9	326608	154514	153848	97.81	85.43	81	99.95
W3085	O. rufipogon	China	124	31	14	11	4	2	438309	405077	371104	349783	229460	161260	111	104962	436934	43.32	29617	21459	4	5	236952	115464	115305	98.77	85.77	60	99.95
W3086	O. rufipogon	China	208	37	17	10	4	2	459371	405848	368839	320375	214235	154800	183	83343	457144	43.19	23602	21459	5	6	278798	135825	135553	98.67	84.85	67	99.93
W3089	O. rufipogon	China	389	44	18	11	4	1	466890	371388	320177	263014	150319	55056	319	55056	460433	42.96	15593	11026	9	10	265107	122952	122637	97.24	81.17	60	99.94
W3091	O. rufipogon	China	357	42	14	9	5	1	475124	395029	335205	299447	222307	61142	269	61142	467388	43	23551	23551	6	6	369042	162914	162276	97.8	79.01	81	99.97
W3092	O. rufipogon	China	156	40	17	12	5	1	429881	390279	345741	307986	203298	58189	134	58189	427721	43.34	24318	16176	6	8	430956	207214	205827	97.57	86.96	109	99.95
W3094	O. rufipogon	China	448	59	17	12	4	0	516203	395555	292027	259099	137726	0	402	45238	511728	42.6	10115	10832	12	11	370441	173032	172133	97.14	82.82	76	99.94
W3095	O. rufipogon	China	266	39	9	8	5	2	432053	363984	303226	295274	245920	133230	213	77826	427087	43.08	35188	32264	4	5	280396	128776	128121	97.38	81.25	68	99.98
W3097	O. rufipogon	China	755	67	20	11	1	0	499891	363579	264757	200527	26375	0	372	26375	465390	42.92	7883	5724	15	17	309223	143433	142504	97.64	78.64	70	99.94

## Sheet: Sheet2
Assembly	IRIS11191	IRIS11625
# contigs (>= 0 bp)	88	75
# contigs (>= 1000 bp)	35	37
# contigs (>= 5000 bp)	12	15
# contigs (>= 10000 bp)	8	10
# contigs (>= 25000 bp)	5	4
# contigs (>= 50000 bp)	2	2
Total length (>= 0 bp)	416770	415873
Total length (>= 1000 bp)	398057	402213
Total length (>= 5000 bp)	351331	357571
Total length (>= 10000 bp)	323426	321475
Total length (>= 25000 bp)	281065	223374
Total length (>= 50000 bp)	171274	162574
# contigs	76	66
Largest contig	89120	103887
Total length	415502	414978
Reference length	490669	490669
GC (%)	43.49	43.49
Reference GC (%)	43.85	43.85
N50	43758	30203
NG50	35157	18383
N75	12223	12223
NG75	2705	4484
L50	3	4
LG50	4	6
L75	7	9
LG75	17	18
# total reads	325334	598395
# left	162205	298779
# right	162174	298753
Mapped (%)	98.16	98.3
Reference mapped (%)	52.41	49.97
Properly paired (%)	80.28	87.53
Reference properly paired (%)	44.55	45.53
Avg. coverage depth	63	117
Reference avg. coverage depth	29	50
Coverage >= 1x (%)	99.76	99.61
Reference coverage >= 1x (%)	96.99	96.95
# misassemblies	4	4
# misassembled contigs	3	3
Misassembled contigs length	215032	152867
# local misassemblies	2	2
# scaffold gap ext. mis.	0	0
# scaffold gap loc. mis.	1	1
# unaligned mis. contigs	4	4
# unaligned contigs	31 + 8 part	17 + 10 part
Unaligned length	61379	58544
Genome fraction (%)	70.798	70.515
Duplication ratio	1.019	1.03
# N's per 100 kbp	230.56	388.45
# mismatches per 100 kbp	61.03	67.92
# indels per 100 kbp	11.23	10.98
Largest alignment	68685	58687
Total aligned length	350473	351888
NA50	30837	19317
NGA50	19317	12223
NA75	5270	6140
LA50	5	6
LGA50	7	8
LA75	14	15

## Sheet: Sheet3
Accession	Species	Original producing area	Statistics of the assembled mitochondrial contigs
			# contigs (>= 0 bp)	# contigs (>= 1000 bp)	# contigs (>= 5000 bp)	# contigs (>= 10000 bp)	# contigs (>= 25000 bp)	# contigs (>= 50000 bp)	Total length (>= 0 bp)	Total length (>= 1000 bp)	Total length (>= 5000 bp)	Total length (>= 10000 bp)	Total length (>= 25000 bp)	Total length (>= 50000 bp)	# contigs	Largest contig	Total length	GC (%)	N50	NG50	L50	LG50	# total reads	# left	# right	Mapped (%)	Properly paired (%)	Avg. coverage depth	Coverage >= 1x (%)
Assembly																		GC (%)	N50	NG50	L50	LG50	# total reads	# left	# right	Mapped (%)	Properly paired (%)	Avg. coverage depth	Coverage >= 1x (%)						Reference properly paired (%)		Reference avg. coverage depth		Reference coverage >= 1x (%)	# misassemblies	# misassembled contigs	Misassembled contigs length	# local misassemblies	# scaffold gap ext. mis.	# scaffold gap loc. mis.	# unaligned mis. contigs	# unaligned contigs	Unaligned length	Genome fraction (%)
IRIS11191	Oryza sativa		88	35	12	8	5	2	416770	398057	351331	323426	281065	171274	76	89120	415502	43.49	43758	35157	3	4	325334	162205	162174	98.16	80.28	63	99.76						44.55		29		96.99	4	3	215032	2	0	1	4	31 + 8 part	61379	70.798
IRIS11625	Oryza sativa		75	37	15	10	4	2	415873	402213	357571	321475	223374	162574	66	103887	414978	43.49	30203	18383	4	6	598395	298779	298753	98.3	87.53	117	99.61						45.53		50		96.95	4	3	152867	2	0	1	4	17 + 10 part	58544	70.515
[truncated: 12 more columns]
